# Supplementary material for: Collagen hybridizing peptide imaging and delivery of therapeutic antibody in rheumatoid arthritis models
Source: Nat Commun. 2026 Apr 20;17:5423. doi: 10.1038/s41467-026-72038-y (PMC13279783; doi:10.1038/s41467-026-72038-y)
Supplement: Supplementary file 7 — Source data [file 41467_2026_72038_MOESM7_ESM.xlsx]

## Sheet: Statistical data (main figures)
Table S1. Statistical analysis related to maintext Figures
Fig. 1a	One-way ANOVA with Tukey’s test. F (2, 15) = 136.3, p < 0.0001.
	NC Cy7-CHP vs CAIA Cy7-CHP: p < 0.0001, mean difference = -1.293 (95% CI: -1.550 to -1.035).
	NC Cy7-CHP vs CAIA Cy7-sCHP: p = 0.0975, mean difference = 0.2213 (95% CI: -0.03595 to 0.4786).
	CAIA Cy7-CHP vs CAIA Cy7-sCHP: p < 0.0001, mean difference =1.514 (95% CI: 1.257 to 1.771).
Fig. 2e	r = 0.9415 (95% CI：0.45 - 0.83), p < 0.0001.
Fig. 2h	Welch’s ANOVA with two-sided post hoc Dunnett’s T3 test. Overall Brown‑Forsythe ANOVA: F(2.000, 10.19) = 17.72, p = 0.0005.
	NC vs. DEX treated: p = 0.6029, mean difference = -0.0897 (95% CI: -0.3043 to 0.1249), t (13.05) = 1.135.
	NC vs. PBS treated: p = 0.0036, mean difference = -1.308 (95% CI: -2.139 to -0.4771), t (9.645) = 4.453.
	DEX treated vs. PBS treated: p = 0.0016, mean difference = -1.219 (95% CI: -1.832 to -0.606), t (9.691) = 4.144.
Fig. 2j	Kruskal-Wallis test with post hoc Dunn’s test. H (2) = 10.57, p = 0.0016.
	NC vs DEX treated: p > 0.9999, mean rank difference = -0.8000.
	NC vs PBS treated: p = 0.0196, mean rank difference = -7.000.
	DEX treated vs PBS treated: p = 0.0162, mean rank difference = - 6.200.
Fig. 3d	Two-sided unpaired t-test.
	TNFmAb-CHP vs TNFmAb-CHP (0.1 ug/mL): t (4) = 1.794, p = 0.1473.
	TNFmAb-CHP vs TNFmAb-CHP (0.5 ug/mL): t (4) = 1.191, p = 0.2996.
	TNFmAb-CHP vs TNFmAb-CHP (1.0 ug/mL): t (4) = 1.611, p = 0.1825.
Fig.3g	One-way repeated measures ANOVA with Geisser-Greenhouse correction for sphericity and post hoc Tukey’s test. F(1.245, 11.20) = 42.12, p < 0.0001.
	Cy7‑CHP‑mAb (NC) vs Cy7‑mAb (RA): p = 0.0095, mean difference = -0.2324 (95% CI: -0.0401 to 0.06481).
	Cy7‑CHP‑mAb (NC) vs Cy7‑CHP‑mAb (RA): p < 0.0001, mean difference = -0.7582 (95% CI: -1.072 to -0.4440).
	Cy7‑mAb (CAIA) vs Cy7‑CHP‑mAb (CAIA): p < 0.0001, mean difference = -0.5258 (95% CI: -0.7275 to -0.3240).
Fig.4b	Friedman test for repeated measures on ranks with post hoc Dunn’s test, χ²(2) = 12.29 , p = 0.0003.
	PBS vs TNFmAb: p = 0.6339, rank sum difference = 5.000.
	PBS vs TNFmAb-CHP: p = 0.0035, rank sum difference = 13.00.
	TNFmAb vs TNFmAb-CHP: p = 0.1365, rank sum difference = 8.000.
Fig.4c	One-way repeated measures ANOVA with Geisser-Greenhouse correction for sphericity with post hoc Tukey’s test. F(1.047,7.331) = 14.75, p = 0.0055.
	PBS vs TNFmAb: p=0.0216, mean difference = 0.4492 (95% CI: 0.0793 to 0.8191).
	PBS vs TNFmAb-CHP: p = 0.0142, mean difference = 0.7981 (95% CI: 0.1957 to 1.401).
	TNFmAb vs TNFmAb-CHP: p = 0.0121, mean difference = 0.3490 (95% CI: 0.0941 to 0.6039).
Fig.4e	Welch’s ANOVA with post hoc Dunnett’s T3 test. W (3.00, 20.38) = 31.99, p < 0.0001.
	NC vs PBS treated : p < 0.0001, mean difference = -202.00 (95% CI: -268.39 to -135.61).
	NC vs TNFmAb treated: p = 0.0003, mean difference = −77.42 (95% CI: −119.22 to −35.62).
	NC vs TNFmAb-CHP treated: p = 0.5498, mean difference =−19.58 (95% CI: −56.75 to 17.58).
	PBS treated vs TNFmAb treated: p = 0.0003, mean difference = 124.58 (95% CI:54.56 to 194.61).
	PBS treated vs TNFmAb-CHP treated: p < 0.0001, mean difference = 182.42 (95% CI: 114.06 to 250.78).
	TNFmAb treated vs TNFmAb-CHP treated: p = 0.0079, mean difference = 57.83 (95% CI: 12.64 to 103.02).
Fig 4g	Kruskal-Wallis test with post hoc Dunn’s test. H (3) = 18.35, p = 0.0004.
	NC vs PBS treated: p = 0.0008, mean rank difference = -16.50.
	NC vs TNFmAb: p = 0.1225, mean rank difference = -10.00.
	NC vs TNFmAb-CHP: p > 0.9999, mean rank difference = -5.00.
	PBS vs TNFmAb: p = 0.3895, mean rank difference = 6.50.
	PBS vs TNFmAb-CHP: p = 0.0065, mean rank difference = 11.50.
	TNFmAb vs TNFmAb-CHP: p = 0.9338, mean rank difference = 5.00.
Fig.6c	Two-sided paired t-test.
	Cy7-TNFmAb vs Cy7-TNFmAb-CHP: t (7) = 7.301, p = 0.0002.
Fig.6d	Two-sided unpaired t-test.
	Cy7-TNFmAb vs Cy7-TNFmAb-CHP: t (6) = 4.556, p = 0.0039.
Fig.6f	Cy7-TNFmAb-CHP vs Cy7-TNFmAb: Two sides unpaired t-test.
	Heart: t (4) = 1.8070, p = 0.1451.
	Liver: t (4) = 0.5721, p = 0.5979.
	Spleen: t (4) = 0.6466, p = 0.5531.
	Lung: t (4) = 2.242, p = 0.0885.
	Kidney: t (4) = 1.310, p = 0.2602.
	Stomach: t (4) = 0.2324, p = 0.8277.
	Front paws: t (4) = 1.732, p = 0.1583.
	Hind paws: t (4) = 2.794, p = 0.0491.
	Uterus: t (4) = 0.5752, p = 0.5960.
	Interstine: t (4) = 0.4973, p = 0.6451.
	Blood: t (4) = 0.3473, p = 0.7459.

## Sheet: Statistical data (SI)
Table S2. Statistical analysis related to Supplementary Figures
Supplementary Fig. 2d.	Two-sided paired t-test. t (5) = 0.363, p = 0.7316.
Supplementary Fig. 3	Welch ANOVA with Dunnett T3 test. Welch F (2, 7.733) = 31.96, p = 0.0002.
	NC Cy7-CHP vs CAIA Cy7-CHP: p = 0.0016, mean difference = -3.728 (95% CI: -5.380 to -2.076).
	NC Cy7-CHP vs CAIA Cy7-sCHP: p = 0.0661, mean difference = 0.472 (95% CI: -0.033 to 0.977).
	CAIA Cy7-CHP vs CAIA Cy7-sCHP: p = 0.0005, mean difference = 4.200 (95% CI: 2.587 to 5.813).
Supplementary Fig. 5a	One-way ANOVA with Tukey’s test. F (2, 9) = 82.52, p < 0.0001.
	Cy7-CHP vs Lys-modified Cy7-CHP: p = 0.9092, mean difference = -18.75 (95% CI: -144.1 to 106.6).
	Cy7-CHP vs Cy7-sCHP: p < 0.0001, mean difference = 498.8 (95% CI: 364.4 to 615.1).
	Lys-modified Cy7-CHP vs Cy7-sCHP: p < 0.0001, mean difference = 508.5 (95% CI: 383.2 to 633.8).
Supplementary Fig. 5c	Two-sided paired t-test. t (5) = 2.687, p = 0.0434.
Supplementary Fig. 12a	Welch ANOVA with Dunnett T3 test. W (4, 18.85) = 97.74, p < 0.0001.
	0 score vs 1 score: p = 0.0018, mean difference = –0.889 (95% CI: -1.397 to -0.381).
	0 score vs 2 score: p < 0.0001, mean difference = –1.578 (95% CI: -1.902 to -1.255).
	0 score vs 3 score: p < 0.0001, mean difference = –2.254 (95% CI: -2.841 to -1.667).
	0 score vs 4 score: p < 0.0001, mean difference = –3.002 (95% CI: -3.824 to -2.180).
	1 score vs 2 score: p = 0.0087, mean difference = –0.689 (95% CI: -1.202 to -0.176).
	1 score vs 3 score: p = 0.0001, mean difference = –1.365 (95% CI: -2.017 to -0.714).
	1 score vs 4 score: p < 0.0001, mean difference = –2.113 (95% CI: -2.953 to -1.273).
	2 score vs 3 score: p = 0.0190, mean difference = –0.676 (95% CI: -1.254 to -0.982).
	2 score vs 4 score: p = 0.0013, mean difference = –1.424 (95% CI: -2.233 to -0.614).
	3 score vs 4 score: p = 0.1132, mean difference = –0.748 (95% CI: -1.614 to -0.119).
Supplementary Fig. 12b	Pearson correlation. r (38) = 0.9263, p < 0.0001.
Supplementary Fig. 13	Friedman test for repeated measures on ranks with post hoc Dunn’s test. χ²(2) = 20.60, p < 0.0001.
	CAIA-PBS vs CAIA-DEX: p = 0.0324, rank sum difference = 13.00.
	CAIA-PBS vs NC-PBS: p = 0.0003, rank sum difference = 20.00.
	CAIA-DEX vs NC-PBS: p = 0.5094, rank sum difference = 7.000.
Supplementary Fig. 14	Kruskal-Wallis test with post hoc Dunn's test. H (2) = 16.05, p < 0.0001.
	Day 7 vs Day 12: p = 0.0903, mean rank difference = 6.929.
	Day 7 vs Day 19: p = 0.0002, mean rank difference = 12.790.
	Day 12 vs Day 19: p = 0.2003, mean rank difference = 5.857.
Supplementary Fig. 18b	Welch ANOVA with Dunnett T3 test. W (2, 13.052) = 30.10, p < 0.0098.
	NC Cy7-TNFmAb-CHP vs CAIA Cy7-TNFmAb: p = 0.0647, mean difference = –19.62 (95% CI: -41.27 to 2.042).
	NC Cy7-TNFmAb-CHP vs CAIA Cy7-TNFmAb-CHP: p = 0.0335, mean difference = –69.57 (95% CI: -126.1 to -13.07).
	CAIA Cy7-TNFmAb vs CAIA Cy7-TNFmAb-CHP: p = 0.0352, mean difference = –49.96 (95% CI: -93.76 to -6.154).
Supplementary Fig. 18c	One-way repeated measures ANOVA with Geisser-Greenhouse correction for sphericity, and Tukey's multiple comparisons. F(1.076, 9.680) = 36.80, p = 0.0001.
	NC Cy7-TNFmAb-CHP vs CAIA Cy7-TNFmAb: p = 0.0910, mean difference = –0.316 (95% CI: -0.682 to 0.051).
	NC Cy7-TNFmAb-CHP vs CAIA Cy7-TNFmAb-CHP: p = 0.0006, mean difference = –2.548 (95% CI: -3.749 to -1.347).
	CAIA Cy7-TNFmAb vs CAIA Cy7-TNFmAb-CHP: p = 0.0002, mean difference = –2.232 (95% CI: -3.168 to -1.297).
Supplementary Fig. 18d	One-way repeated measures ANOVA with Geisser-Greenhouse correction for sphericity, and Tukey's multiple comparisons. F(1.760, 15.84) = 17.56, p = 0.0001.
	NC Cy7-TNFmAb-CHP vs CAIA Cy7-TNFmAb: p = 0.0004, mean difference = –0.566 (95% CI: -0.816 to -0.316).
	NC Cy7-TNFmAb-CHP vs CAIA Cy7-TNFmAb-CHP: p = 0.1253, mean difference = –0.189 (95% CI: -0.429 to 0.051).
	CAIA Cy7-TNFmAb vs CAIA Cy7-TNFmAb-CHP: p = 0.0222, mean difference = 0.377 (95% CI: 0.059 to 0.694).
Supplementary Fig. 21a	Friedman test for repeated measures on ranks and Dunn's multiple comparisons. χ²(2) = 11.63，p = 0.0006.
	PBS vs TNFmAb: p = 0.5074, mean rank difference = 5.500.
	PBS vs TNFmAb-CHP: p = 0.0053, mean difference = 12.500.
	TNFmAb vs TNFmAb-CHP: p = 0.2404, mean difference = 7.000.
Supplementary Fig. 21b	One-way repeated measures ANOVA with Geisser-Greenhouse correction for sphericity, and Tukey's multiple comparisons. F(1.116, 7.812) = 12.58, p = 0.0070.
	PBS vs TNFmAb: p = 0.0621, mean difference = 0.151 (95% CI: -0.008 to 0.311).
	PBS vs TNFmAb-CHP: p = 0.0201, mean difference = 0.366 (95% CI: 0.069 to 0.663).
	TNFmAb vs TNFmAb-CHP: p = 0.0142, mean difference = 0.215 (95% CI: 0.053 to 0.377).
Supplementary Fig. 22	One-way repeated measures ANOVA with Geisser-Greenhouse correction for sphericity, and Tukey's multiple comparisons. F(1.031, 7.215) = 13.12, p = 0.0078.
	PBS vs TNFmAb: p = 0.0315, mean difference = 1.159 (95% CI: 0.121 to 2.20).
	PBS vs TNFmAb-CHP: p = 0.0192, mean difference = 2.174 (95% CI: 0.427 to 3.922).
	TNFmAb vs TNFmAb-CHP: p = 0.0128, mean difference = 1.015 (95% CI: 0.264 to 1.766).
Supplementary Fig. 24c	Wilcoxon matcn-pairs signed rank test. W = 36, p = 0.0078.
	Wilcoxon matcn-pairs signed rank test. W = 15, p = 0.0625.
	Wilcoxon matcn-pairs signed rank test. W = 36, p = 0.0078.
Supplementary. Fig. 24d	Wrist: Two-sided paired t-test. t (7) = 4.542, p = 0.0027.
	Ankle: Two-sided paired t-test. t (7) = 4.064, p = 0.0312.
	Four paws: Two-sided paired t-test. t (7) = 4.490, p = 0.0028.
Supplementary Fig. 25c	Wilcoxon matcn-pairs signed rank test. W = 34, p = 0.0156.
	Wilcoxon matcn-pairs signed rank test. W = 15, p = 0.0078.
	Wilcoxon matcn-pairs signed rank test. W = 28, p = 0.0156.
Supplementary Fig. 25d	Wrist: Two-sided paired t-test. t (7) = 3.790, p = 0.0068.
	Ankle: Two-sided paired t-test. t (7) = 2.993, p = 0.0202.
	Four paws: Two-sided paired t-test. t (7) = 3.665, p = 0.0080.
Supplementary Fig. 31a	Two-sided paired t-test. t (7) = 3.905, p = 0.0059.
Supplementary Fig. 31b	Two-sided unpaired t-test. t (6) = 1.823, p = 0.1182.

## Sheet: Figure 1
Source data file
Figure 1a
model	grouping	mouse ID	left / right foot	Total Radiant Efficiency [p/s] / [µW/cm²]
CAIA	Cy7-CHP	690	left	480000000
CAIA	Cy7-CHP	690	right	495800000
CAIA	Cy7-CHP	E077	left	485100000
CAIA	Cy7-CHP	E077	right	427500000
CAIA	Cy7-CHP	E074	left	578300000
CAIA	Cy7-CHP	E074	right	514300000
CAIA	Cy7-SCHP	691	left	178200000
CAIA	Cy7-SCHP	691	right	192600000
CAIA	Cy7-SCHP	694	left	170700000
CAIA	Cy7-SCHP	694	right	192600000
CAIA	Cy7-SCHP	E076	left	181500000
CAIA	Cy7-SCHP	E076	right	97250000
NC	Cy7-CHP	693	left	224600000
NC	Cy7-CHP	693	right	245400000
NC	Cy7-CHP	E049	left	195300000
NC	Cy7-CHP	E049	right	226500000
NC	Cy7-CHP	E078	left	193300000
NC	Cy7-CHP	E078	right	214400000

## Sheet: Figure 2
Figure 2d
mouse ID	DAY	left / right foot	ROI	Arthritis scores	Total Radiant Efficiency [p/s] / [µW/cm²]
757	-1	right	ROI 2	0	220200000
757	1	right	ROI 2	1	307400000
757	2	right	ROI 2	2	346800000
757	3	right	ROI 2	3	438100000
757	6	right	ROI 2	4	501100000
756	-1	right	ROI 2	0	217400000
756	2	right	ROI 2	1	277800000
756	3	right	ROI 2	1	329700000
756	4	right	ROI 2	2	415800000
756	6	right	ROI 2	4	555100000
753	0	right	ROI 2	0	227700000
753	2	right	ROI 2	1	277800000
753	3	right	ROI 2	3	463500000
753	4	right	ROI 2	3	493400000
753	5	right	ROI 2	4	613100000
752	0	right	ROI 2	0	216800000
752	2	right	ROI 2	1	344600000
752	3	right	ROI 2	2	385600000
752	3	right	ROI 2	3	445000000
752	5	right	ROI 2	4	496500000
Figure 2e
mouse ID	left / right foot	ROI	Arthritis scores	Total Radiant Efficiency [p/s] / [µW/cm²]
757	left	ROI 1	2	339300000
757	left	ROI 1	2	375100000
757	left	ROI 1	2	336600000
757	left	ROI 1	3	368100000
757	left	ROI 1	4	461100000
757	right	ROI 2	0	220200000
757	right	ROI 2	1	307400000
757	right	ROI 2	2	346800000
757	right	ROI 2	3	438100000
757	right	ROI 2	4	501100000
756	left	ROI 1	2	381300000
756	left	ROI 1	2	402600000
756	left	ROI 1	3	477400000
756	left	ROI 1	4	544500000
756	left	ROI 1	4	522700000
756	right	ROI 2	0	217400000
756	right	ROI 2	1	277800000
756	right	ROI 2	1	329700000
756	right	ROI 2	2	415800000
756	right	ROI 2	4	555100000
753	left	ROI 1	0	220600000
753	left	ROI 1	0	216200000
753	left	ROI 1	2	379700000
753	left	ROI 1	2	363300000
753	left	ROI 1	3	439700000
753	right	ROI 2	0	227700000
753	right	ROI 2	1	277800000
753	right	ROI 2	3	463500000
753	right	ROI 2	3	493400000
753	right	ROI 2	4	613100000
752	left	ROI 1	0	174700000
752	left	ROI 1	1	276100000
752	left	ROI 1	2	356600000
752	left	ROI 1	3	386200000
752	left	ROI 1	4	413500000
752	right	ROI 2	0	216800000
752	right	ROI 2	1	344600000
752	right	ROI 2	2	385600000
752	right	ROI 2	3	445000000
752	right	ROI 2	4	496500000
Figure 2h
model	grouping	number	left / right foot	Total Radiant Efficiency [p/s] / [µW/cm²]
CAIA	DEX	E031	left	400600000
CAIA	DEX	E031	right	451400000
CAIA	DEX	E032	left	454500000
CAIA	DEX	E032	right	492900000
CAIA	DEX	E034	left	458200000
CAIA	DEX	E034	right	493300000
CAIA	DEX	E035	left	276200000
CAIA	DEX	E035	right	359800000
CAIA	DEX	E036	left	472600000
CAIA	DEX	E036	right	503700000
CAIA	PBS	E030	left	589900000
CAIA	PBS	E030	right	684800000
CAIA	PBS	E033	left	830400000
CAIA	PBS	E033	right	1022000000
CAIA	PBS	E038	left	1686000000
CAIA	PBS	E038	right	1394000000
CAIA	PBS	E039	left	502200000
CAIA	PBS	E039	right	891600000
CAIA	PBS	E041	left	730900000
CAIA	PBS	E041	right	923300000
NC	Cy7-CHP	E026	left	331300000
NC	Cy7-CHP	E026	right	410000000
NC	Cy7-CHP	E027	left	363600000
NC	Cy7-CHP	E027	right	376900000
NC	Cy7-CHP	E028	left	446200000
NC	Cy7-CHP	E028	right	478200000
Figure 2J
model	grouping	mouse ID	left / right foot	histological score
CAIA	DEX	E031	right	0
CAIA	DEX	E032	right	1
CAIA	DEX	E034	right	0
CAIA	DEX	E035	right	0
CAIA	DEX	E036	right	0
CAIA	PBS	E030	right	3
CAIA	PBS	E033	right	4
CAIA	PBS	E038	right	4
CAIA	PBS	E039	right	4
CAIA	PBS	E041	right	4
NC	Cy7-CHP	E027	right	0
NC	Cy7-CHP	E028	right	0
Figure 2n
mouse ID	Day post-LPS injection	left / right foot	ROI	Arthritis scores	Total Radiant Efficiency [p/s] / [µW/cm²]
685	7	left	ROI 1	4	412600000
686	7	right	ROI 2	4	560000000
687	7	left	ROI 1	4	463200000
687	7	right	ROI 2	4	577300000
688	7	left	ROI 1	2	347800000
688	7	right	ROI 2	4	591700000
692	7	left	ROI 1	4	553500000
685	12	left	ROI 1	2	303000000
686	12	right	ROI 2	2	334400000
687	12	left	ROI 1	2	285200000
687	12	right	ROI 2	2	289100000
688	12	left	ROI 1	0	204900000
688	12	right	ROI 2	2	284800000
692	12	left	ROI 1	2	272400000
685	19	left	ROI 1	0	183500000
686	19	right	ROI 2	1	272900000
687	19	left	ROI 1	1	237500000
687	19	right	ROI 2	1	238400000
688	19	left	ROI 1	0	189000000
688	19	right	ROI 2	0	210600000
692	19	left	ROI 1	1	221600000

## Sheet: Figure 3c
TNFmAb-CHP		TNFmAb
m/z (x105)	Intensity[ x103(a.u.)]	m/z (x105)	Intensity[ x103(a.u.)]
1.20002	1.218	1.20001	0.231
1.20004	1.224	1.20003	0.233
1.20007	1.173	1.20005	0.235
1.20009	1.162	1.20008	0.236
1.20011	1.191	1.2001	0.237
1.20013	1.19	1.20012	0.237
1.20016	1.188	1.20015	0.237
1.20018	1.193	1.20017	0.237
1.2002	1.166	1.20019	0.237
1.20022	1.166	1.20021	0.237
1.20025	1.198	1.20024	0.237
1.20027	1.195	1.20026	0.236
1.20029	1.185	1.20028	0.236
1.20032	1.197	1.2003	0.235
1.20034	1.189	1.20033	0.233
1.20036	1.185	1.20035	0.232
1.20038	1.202	1.20037	0.231
1.20041	1.207	1.2004	0.23
1.20043	1.213	1.20042	0.23
1.20045	1.217	1.20044	0.231
1.20047	1.204	1.20046	0.232
1.2005	1.197	1.20049	0.234
1.20052	1.2	1.20051	0.236
1.20054	1.19	1.20053	0.238
1.20057	1.208	1.20055	0.24
1.20059	1.225	1.20058	0.24
1.20061	1.21	1.2006	0.239
1.20063	1.206	1.20062	0.238
1.20066	1.231	1.20065	0.236
1.20068	1.221	1.20067	0.235
1.2007	1.201	1.20069	0.233
1.20072	1.19	1.20071	0.233
1.20075	1.172	1.20074	0.233
1.20077	1.181	1.20076	0.234
1.20079	1.198	1.20078	0.234
1.20082	1.195	1.2008	0.234
1.20084	1.194	1.20083	0.234
1.20086	1.207	1.20085	0.233
1.20088	1.184	1.20087	0.232
1.20091	1.18	1.2009	0.232
1.20093	1.184	1.20092	0.232
1.20095	1.183	1.20094	0.233
1.20097	1.204	1.20096	0.235
1.201	1.245	1.20099	0.237
1.20102	1.23	1.20101	0.239
1.20104	1.211	1.20103	0.242
1.20107	1.216	1.20105	0.243
1.20109	1.207	1.20108	0.244
1.20111	1.197	1.2011	0.243
1.20113	1.187	1.20112	0.241
1.20116	1.171	1.20115	0.239
1.20118	1.172	1.20117	0.235
1.2012	1.191	1.20119	0.233
1.20122	1.191	1.20121	0.231
1.20125	1.213	1.20124	0.23
1.20127	1.224	1.20126	0.231
1.20129	1.178	1.20128	0.232
1.20132	1.159	1.2013	0.234
1.20134	1.181	1.20133	0.235
1.20136	1.198	1.20135	0.235
1.20138	1.213	1.20137	0.234
1.20141	1.228	1.2014	0.233
1.20143	1.204	1.20142	0.231
1.20145	1.203	1.20144	0.23
1.20147	1.221	1.20146	0.229
1.2015	1.206	1.20149	0.23
1.20152	1.19	1.20151	0.231
1.20154	1.197	1.20153	0.233
1.20157	1.197	1.20155	0.235
1.20159	1.215	1.20158	0.237
1.20161	1.219	1.2016	0.238
1.20163	1.179	1.20162	0.24
1.20166	1.175	1.20165	0.24
1.20168	1.224	1.20167	0.241
1.2017	1.234	1.20169	0.24
1.20172	1.222	1.20171	0.24
1.20175	1.207	1.20174	0.239
1.20177	1.182	1.20176	0.239
1.20179	1.179	1.20178	0.239
1.20182	1.212	1.20181	0.24
1.20184	1.221	1.20183	0.242
1.20186	1.212	1.20185	0.243
1.20188	1.203	1.20187	0.244
1.20191	1.194	1.2019	0.244
1.20193	1.215	1.20192	0.243
1.20195	1.218	1.20194	0.241
1.20197	1.182	1.20196	0.24
1.202	1.18	1.20199	0.239
1.20202	1.193	1.20201	0.238
1.20204	1.179	1.20203	0.238
1.20207	1.184	1.20206	0.239
1.20209	1.227	1.20208	0.24
1.20211	1.22	1.2021	0.241
1.20213	1.218	1.20212	0.243
1.20216	1.217	1.20215	0.243
1.20218	1.194	1.20217	0.244
1.2022	1.173	1.20219	0.243
1.20222	1.206	1.20221	0.242
1.20225	1.225	1.20224	0.239
1.20227	1.243	1.20226	0.235
1.20229	1.225	1.20228	0.231
1.20232	1.192	1.20231	0.227
1.20234	1.18	1.20233	0.224
1.20236	1.201	1.20235	0.221
1.20238	1.189	1.20237	0.22
1.20241	1.2	1.2024	0.22
1.20243	1.216	1.20242	0.22
1.20245	1.19	1.20244	0.222
1.20247	1.169	1.20246	0.223
1.2025	1.175	1.20249	0.226
1.20252	1.173	1.20251	0.228
1.20254	1.181	1.20253	0.231
1.20257	1.209	1.20256	0.234
1.20259	1.211	1.20258	0.236
1.20261	1.208	1.2026	0.237
1.20263	1.213	1.20262	0.237
1.20266	1.211	1.20265	0.237
1.20268	1.229	1.20267	0.235
1.2027	1.237	1.20269	0.233
1.20272	1.2	1.20272	0.23
1.20275	1.186	1.20274	0.228
1.20277	1.197	1.20276	0.227
1.20279	1.183	1.20278	0.225
1.20282	1.183	1.20281	0.224
1.20284	1.213	1.20283	0.223
1.20286	1.224	1.20285	0.222
1.20288	1.223	1.20287	0.222
1.20291	1.223	1.2029	0.222
1.20293	1.219	1.20292	0.222
1.20295	1.234	1.20294	0.224
1.20297	1.228	1.20297	0.227
1.203	1.176	1.20299	0.23
1.20302	1.178	1.20301	0.234
1.20304	1.221	1.20303	0.238
1.20307	1.228	1.20306	0.241
1.20309	1.208	1.20308	0.243
1.20311	1.202	1.2031	0.245
1.20313	1.182	1.20312	0.246
1.20316	1.187	1.20315	0.246
1.20318	1.204	1.20317	0.246
1.2032	1.197	1.20319	0.245
1.20322	1.199	1.20322	0.245
1.20325	1.21	1.20324	0.244
1.20327	1.193	1.20326	0.242
1.20329	1.2	1.20328	0.24
1.20332	1.221	1.20331	0.238
1.20334	1.225	1.20333	0.237
1.20336	1.225	1.20335	0.237
1.20338	1.233	1.20338	0.237
1.20341	1.204	1.2034	0.239
1.20343	1.195	1.20342	0.24
1.20345	1.204	1.20344	0.241
1.20348	1.193	1.20347	0.242
1.2035	1.195	1.20349	0.241
1.20352	1.203	1.20351	0.24
1.20354	1.177	1.20353	0.239
1.20357	1.176	1.20356	0.237
1.20359	1.206	1.20358	0.236
1.20361	1.213	1.2036	0.235
1.20363	1.184	1.20363	0.235
1.20366	1.163	1.20365	0.236
1.20368	1.155	1.20367	0.237
1.2037	1.21	1.20369	0.238
1.20373	1.235	1.20372	0.239
1.20375	1.198	1.20374	0.239
1.20377	1.177	1.20376	0.24
1.20379	1.205	1.20378	0.241
1.20382	1.195	1.20381	0.241
1.20384	1.174	1.20383	0.241
1.20386	1.16	1.20385	0.241
1.20388	1.141	1.20388	0.241
1.20391	1.156	1.2039	0.24
1.20393	1.198	1.20392	0.239
1.20395	1.204	1.20394	0.237
1.20398	1.2	1.20397	0.236
1.204	1.21	1.20399	0.234
1.20402	1.215	1.20401	0.232
1.20404	1.227	1.20404	0.23
1.20407	1.225	1.20406	0.228
1.20409	1.192	1.20408	0.226
1.20411	1.183	1.2041	0.225
1.20413	1.207	1.20413	0.225
1.20416	1.228	1.20415	0.227
1.20418	1.251	1.20417	0.229
1.2042	1.244	1.20419	0.232
1.20423	1.197	1.20422	0.235
1.20425	1.198	1.20424	0.237
1.20427	1.223	1.20426	0.239
1.20429	1.193	1.20429	0.24
1.20432	1.184	1.20431	0.239
1.20434	1.221	1.20433	0.239
1.20436	1.231	1.20435	0.237
1.20439	1.207	1.20438	0.236
1.20441	1.2	1.2044	0.235
1.20443	1.192	1.20442	0.235
1.20445	1.202	1.20445	0.235
1.20448	1.199	1.20447	0.235
1.2045	1.183	1.20449	0.236
1.20452	1.207	1.20451	0.237
1.20454	1.251	1.20454	0.239
1.20457	1.235	1.20456	0.24
1.20459	1.201	1.20458	0.242
1.20461	1.195	1.2046	0.243
1.20464	1.188	1.20463	0.244
1.20466	1.197	1.20465	0.245
1.20468	1.202	1.20467	0.245
1.2047	1.196	1.2047	0.244
1.20473	1.212	1.20472	0.243
1.20475	1.231	1.20474	0.242
1.20477	1.202	1.20476	0.24
1.20479	1.186	1.20479	0.239
1.20482	1.196	1.20481	0.238
1.20484	1.2	1.20483	0.238
1.20486	1.207	1.20485	0.238
1.20489	1.207	1.20488	0.24
1.20491	1.189	1.2049	0.242
1.20493	1.206	1.20492	0.243
1.20495	1.221	1.20495	0.245
1.20498	1.189	1.20497	0.245
1.205	1.181	1.20499	0.245
1.20502	1.194	1.20501	0.243
1.20504	1.192	1.20504	0.239
1.20507	1.195	1.20506	0.236
1.20509	1.221	1.20508	0.232
1.20511	1.211	1.20511	0.229
1.20514	1.214	1.20513	0.226
1.20516	1.208	1.20515	0.226
1.20518	1.184	1.20517	0.227
1.2052	1.189	1.2052	0.229
1.20523	1.215	1.20522	0.232
1.20525	1.197	1.20524	0.235
1.20527	1.185	1.20526	0.238
1.2053	1.197	1.20529	0.24
1.20532	1.185	1.20531	0.24
1.20534	1.179	1.20533	0.24
1.20536	1.205	1.20536	0.238
1.20539	1.214	1.20538	0.236
1.20541	1.206	1.2054	0.233
1.20543	1.176	1.20542	0.231
1.20545	1.149	1.20545	0.228
1.20548	1.168	1.20547	0.227
1.2055	1.212	1.20549	0.227
1.20552	1.21	1.20552	0.227
1.20555	1.19	1.20554	0.228
1.20557	1.172	1.20556	0.229
1.20559	1.159	1.20558	0.231
1.20561	1.187	1.20561	0.233
1.20564	1.222	1.20563	0.234
1.20566	1.224	1.20565	0.235
1.20568	1.241	1.20567	0.236
1.20571	1.257	1.2057	0.236
1.20573	1.223	1.20572	0.237
1.20575	1.199	1.20574	0.237
1.20577	1.204	1.20577	0.237
1.2058	1.192	1.20579	0.238
1.20582	1.185	1.20581	0.238
1.20584	1.191	1.20583	0.238
1.20586	1.167	1.20586	0.238
1.20589	1.173	1.20588	0.236
1.20591	1.201	1.2059	0.234
1.20593	1.196	1.20593	0.231
1.20596	1.187	1.20595	0.229
1.20598	1.201	1.20597	0.227
1.206	1.212	1.20599	0.226
1.20602	1.217	1.20602	0.228
1.20605	1.207	1.20604	0.23
1.20607	1.192	1.20606	0.234
1.20609	1.225	1.20609	0.237
1.20611	1.264	1.20611	0.238
1.20614	1.224	1.20613	0.238
1.20616	1.198	1.20615	0.237
1.20618	1.205	1.20618	0.235
1.20621	1.195	1.2062	0.232
1.20623	1.202	1.20622	0.23
1.20625	1.23	1.20624	0.229
1.20627	1.228	1.20627	0.228
1.2063	1.21	1.20629	0.229
1.20632	1.215	1.20631	0.229
1.20634	1.219	1.20634	0.23
1.20637	1.243	1.20636	0.23
1.20639	1.258	1.20638	0.23
1.20641	1.22	1.2064	0.23
1.20643	1.204	1.20643	0.23
1.20646	1.213	1.20645	0.232
1.20648	1.198	1.20647	0.234
1.2065	1.186	1.2065	0.236
1.20652	1.207	1.20652	0.238
1.20655	1.193	1.20654	0.239
1.20657	1.155	1.20656	0.24
1.20659	1.139	1.20659	0.239
1.20662	1.157	1.20661	0.238
1.20664	1.212	1.20663	0.236
1.20666	1.234	1.20665	0.235
1.20668	1.201	1.20668	0.235
1.20671	1.181	1.2067	0.235
1.20673	1.207	1.20672	0.236
1.20675	1.213	1.20675	0.237
1.20678	1.213	1.20677	0.238
1.2068	1.198	1.20679	0.239
1.20682	1.173	1.20681	0.239
1.20684	1.189	1.20684	0.238
1.20687	1.224	1.20686	0.236
1.20689	1.214	1.20688	0.234
1.20691	1.212	1.20691	0.232
1.20693	1.216	1.20693	0.23
1.20696	1.192	1.20695	0.229
1.20698	1.172	1.20697	0.229
1.207	1.19	1.207	0.229
1.20703	1.195	1.20702	0.229
1.20705	1.223	1.20704	0.229
1.20707	1.237	1.20707	0.229
1.20709	1.214	1.20709	0.229
1.20712	1.202	1.20711	0.227
1.20714	1.213	1.20713	0.226
1.20716	1.197	1.20716	0.225
1.20719	1.189	1.20718	0.225
1.20721	1.205	1.2072	0.226
1.20723	1.19	1.20722	0.228
1.20725	1.187	1.20725	0.23
1.20728	1.178	1.20727	0.232
1.2073	1.173	1.20729	0.233
1.20732	1.179	1.20732	0.232
1.20734	1.204	1.20734	0.231
1.20737	1.199	1.20736	0.23
1.20739	1.223	1.20738	0.23
1.20741	1.244	1.20741	0.23
1.20744	1.219	1.20743	0.232
1.20746	1.202	1.20745	0.235
1.20748	1.196	1.20748	0.238
1.2075	1.183	1.2075	0.24
1.20753	1.199	1.20752	0.242
1.20755	1.238	1.20754	0.242
1.20757	1.224	1.20757	0.242
1.2076	1.193	1.20759	0.241
1.20762	1.18	1.20761	0.24
1.20764	1.174	1.20763	0.239
1.20766	1.205	1.20766	0.239
1.20769	1.243	1.20768	0.239
1.20771	1.224	1.2077	0.24
1.20773	1.193	1.20773	0.24
1.20775	1.172	1.20775	0.241
1.20778	1.177	1.20777	0.241
1.2078	1.217	1.20779	0.242
1.20782	1.264	1.20782	0.242
1.20785	1.232	1.20784	0.242
1.20787	1.209	1.20786	0.241
1.20789	1.208	1.20789	0.239
1.20791	1.203	1.20791	0.238
1.20794	1.201	1.20793	0.237
1.20796	1.219	1.20795	0.235
1.20798	1.205	1.20798	0.235
1.20801	1.19	1.208	0.235
1.20803	1.178	1.20802	0.235
1.20805	1.172	1.20805	0.235
1.20807	1.192	1.20807	0.235
1.2081	1.21	1.20809	0.235
1.20812	1.19	1.20811	0.235
1.20814	1.193	1.20814	0.234
1.20817	1.21	1.20816	0.234
1.20819	1.203	1.20818	0.233
1.20821	1.205	1.20821	0.234
1.20823	1.22	1.20823	0.235
1.20826	1.198	1.20825	0.237
1.20828	1.176	1.20827	0.239
1.2083	1.179	1.2083	0.242
1.20832	1.176	1.20832	0.245
1.20835	1.202	1.20834	0.248
1.20837	1.215	1.20836	0.249
1.20839	1.203	1.20839	0.249
1.20842	1.199	1.20841	0.247
1.20844	1.211	1.20843	0.245
1.20846	1.177	1.20846	0.243
1.20848	1.186	1.20848	0.24
1.20851	1.225	1.2085	0.239
1.20853	1.233	1.20852	0.238
1.20855	1.222	1.20855	0.239
1.20858	1.225	1.20857	0.24
1.2086	1.207	1.20859	0.241
1.20862	1.199	1.20862	0.242
1.20864	1.219	1.20864	0.243
1.20867	1.223	1.20866	0.243
1.20869	1.234	1.20868	0.243
1.20871	1.237	1.20871	0.243
1.20873	1.223	1.20873	0.243
1.20876	1.224	1.20875	0.242
1.20878	1.239	1.20878	0.241
1.2088	1.218	1.2088	0.24
1.20883	1.191	1.20882	0.238
1.20885	1.171	1.20884	0.237
1.20887	1.137	1.20887	0.235
1.20889	1.158	1.20889	0.234
1.20892	1.218	1.20891	0.234
1.20894	1.248	1.20893	0.233
1.20896	1.237	1.20896	0.232
1.20899	1.226	1.20898	0.23
1.20901	1.216	1.209	0.228
1.20903	1.238	1.20903	0.226
1.20905	1.251	1.20905	0.224
1.20908	1.222	1.20907	0.222
1.2091	1.205	1.20909	0.223
1.20912	1.212	1.20912	0.224
1.20915	1.209	1.20914	0.228
1.20917	1.215	1.20916	0.231
1.20919	1.224	1.20919	0.235
1.20921	1.204	1.20921	0.238
1.20924	1.191	1.20923	0.24
1.20926	1.198	1.20925	0.24
1.20928	1.194	1.20928	0.239
1.2093	1.214	1.2093	0.237
1.20933	1.218	1.20932	0.235
1.20935	1.184	1.20935	0.233
1.20937	1.163	1.20937	0.232
1.2094	1.181	1.20939	0.231
1.20942	1.194	1.20941	0.231
1.20944	1.223	1.20944	0.23
1.20946	1.239	1.20946	0.23
1.20949	1.217	1.20948	0.229
1.20951	1.215	1.20951	0.229
1.20953	1.222	1.20953	0.228
1.20956	1.202	1.20955	0.228
1.20958	1.208	1.20957	0.229
1.2096	1.226	1.2096	0.23
1.20962	1.21	1.20962	0.231
1.20965	1.214	1.20964	0.232
1.20967	1.238	1.20967	0.233
1.20969	1.22	1.20969	0.234
1.20972	1.217	1.20971	0.235
1.20974	1.232	1.20973	0.235
1.20976	1.215	1.20976	0.235
1.20978	1.181	1.20978	0.234
1.20981	1.182	1.2098	0.234
1.20983	1.18	1.20982	0.234
1.20985	1.192	1.20985	0.234
1.20987	1.199	1.20987	0.235
1.2099	1.189	1.20989	0.237
1.20992	1.213	1.20992	0.238
1.20994	1.238	1.20994	0.24
1.20997	1.221	1.20996	0.242
1.20999	1.202	1.20998	0.243
1.21001	1.22	1.21001	0.244
1.21003	1.227	1.21003	0.243
1.21006	1.233	1.21005	0.243
1.21008	1.218	1.21008	0.242
1.2101	1.194	1.2101	0.242
1.21013	1.193	1.21012	0.242
1.21015	1.201	1.21014	0.242
1.21017	1.173	1.21017	0.241
1.21019	1.178	1.21019	0.241
1.21022	1.2	1.21021	0.24
1.21024	1.198	1.21024	0.24
1.21026	1.203	1.21026	0.24
1.21029	1.206	1.21028	0.24
1.21031	1.183	1.2103	0.241
1.21033	1.189	1.21033	0.243
1.21035	1.234	1.21035	0.245
1.21038	1.232	1.21037	0.246
1.2104	1.215	1.2104	0.247
1.21042	1.197	1.21042	0.247
1.21045	1.181	1.21044	0.246
1.21047	1.193	1.21046	0.245
1.21049	1.207	1.21049	0.244
1.21051	1.191	1.21051	0.243
1.21054	1.193	1.21053	0.242
1.21056	1.206	1.21056	0.241
1.21058	1.181	1.21058	0.24
1.2106	1.17	1.2106	0.238
1.21063	1.186	1.21062	0.236
1.21065	1.188	1.21065	0.234
1.21067	1.197	1.21067	0.232
1.2107	1.207	1.21069	0.23
1.21072	1.187	1.21072	0.229
1.21074	1.189	1.21074	0.229
1.21076	1.2	1.21076	0.23
1.21079	1.187	1.21078	0.231
1.21081	1.183	1.21081	0.233
1.21083	1.195	1.21083	0.234
1.21086	1.186	1.21085	0.235
1.21088	1.193	1.21087	0.236
1.2109	1.2	1.2109	0.236
1.21092	1.169	1.21092	0.235
1.21095	1.181	1.21094	0.234
1.21097	1.223	1.21097	0.232
1.21099	1.222	1.21099	0.231
1.21102	1.195	1.21101	0.229
1.21104	1.19	1.21103	0.228
1.21106	1.172	1.21106	0.228
1.21108	1.191	1.21108	0.229
1.21111	1.226	1.2111	0.23
1.21113	1.229	1.21113	0.232
1.21115	1.219	1.21115	0.233
1.21118	1.218	1.21117	0.233
1.2112	1.204	1.21119	0.233
1.21122	1.2	1.21122	0.232
1.21124	1.206	1.21124	0.231
1.21127	1.189	1.21126	0.23
1.21129	1.197	1.21129	0.23
1.21131	1.223	1.21131	0.23
1.21133	1.218	1.21133	0.231
1.21136	1.208	1.21135	0.233
1.21138	1.196	1.21138	0.235
1.2114	1.171	1.2114	0.237
1.21143	1.181	1.21142	0.238
1.21145	1.202	1.21145	0.239
1.21147	1.179	1.21147	0.239
1.21149	1.176	1.21149	0.238
1.21152	1.193	1.21151	0.237
1.21154	1.199	1.21154	0.236
1.21156	1.215	1.21156	0.236
1.21159	1.248	1.21158	0.236
1.21161	1.235	1.21161	0.236
1.21163	1.229	1.21163	0.236
1.21165	1.222	1.21165	0.237
1.21168	1.186	1.21167	0.237
1.2117	1.166	1.2117	0.237
1.21172	1.184	1.21172	0.237
1.21175	1.18	1.21174	0.237
1.21177	1.186	1.21177	0.237
1.21179	1.193	1.21179	0.237
1.21181	1.18	1.21181	0.236
1.21184	1.175	1.21183	0.236
1.21186	1.188	1.21186	0.235
1.21188	1.163	1.21188	0.235
1.21191	1.172	1.2119	0.234
1.21193	1.205	1.21193	0.234
1.21195	1.226	1.21195	0.233
1.21197	1.228	1.21197	0.234
1.212	1.225	1.21199	0.234
1.21202	1.183	1.21202	0.235
1.21204	1.179	1.21204	0.236
1.21207	1.208	1.21206	0.238
1.21209	1.215	1.21209	0.239
1.21211	1.2	1.21211	0.24
1.21213	1.185	1.21213	0.24
1.21216	1.169	1.21215	0.239
1.21218	1.192	1.21218	0.237
1.2122	1.208	1.2122	0.234
1.21223	1.174	1.21222	0.232
1.21225	1.16	1.21225	0.231
1.21227	1.19	1.21227	0.23
1.21229	1.195	1.21229	0.23
1.21232	1.212	1.21231	0.231
1.21234	1.233	1.21234	0.232
1.21236	1.219	1.21236	0.233
1.21238	1.197	1.21238	0.233
1.21241	1.212	1.21241	0.233
1.21243	1.223	1.21243	0.232
1.21245	1.22	1.21245	0.23
1.21248	1.199	1.21247	0.228
1.2125	1.18	1.2125	0.225
1.21252	1.204	1.21252	0.223
1.21254	1.224	1.21254	0.221
1.21257	1.188	1.21257	0.22
1.21259	1.172	1.21259	0.22
1.21261	1.174	1.21261	0.222
1.21264	1.162	1.21263	0.225
1.21266	1.164	1.21266	0.228
1.21268	1.19	1.21268	0.232
1.2127	1.192	1.2127	0.234
1.21273	1.195	1.21272	0.236
1.21275	1.199	1.21275	0.236
1.21277	1.179	1.21277	0.235
1.2128	1.184	1.21279	0.233
1.21282	1.202	1.21282	0.232
1.21284	1.191	1.21284	0.231
1.21286	1.194	1.21286	0.231
1.21289	1.202	1.21288	0.232
1.21291	1.194	1.21291	0.233
1.21293	1.193	1.21293	0.234
1.21296	1.199	1.21295	0.235
1.21298	1.178	1.21298	0.235
1.213	1.189	1.213	0.235
1.21302	1.214	1.21302	0.235
1.21305	1.208	1.21304	0.235
1.21307	1.217	1.21307	0.235
1.21309	1.222	1.21309	0.235
1.21312	1.188	1.21311	0.235
1.21314	1.16	1.21314	0.236
1.21316	1.181	1.21316	0.237
1.21318	1.189	1.21318	0.238
1.21321	1.211	1.2132	0.239
1.21323	1.213	1.21323	0.239
1.21325	1.178	1.21325	0.238
1.21328	1.159	1.21327	0.236
1.2133	1.186	1.2133	0.234
1.21332	1.205	1.21332	0.231
1.21334	1.217	1.21334	0.229
1.21337	1.213	1.21336	0.227
1.21339	1.172	1.21339	0.226
1.21341	1.165	1.21341	0.227
1.21344	1.183	1.21343	0.228
1.21346	1.188	1.21346	0.23
1.21348	1.194	1.21348	0.233
1.2135	1.209	1.2135	0.234
1.21353	1.203	1.21352	0.235
1.21355	1.216	1.21355	0.234
1.21357	1.236	1.21357	0.231
1.2136	1.225	1.21359	0.227
1.21362	1.224	1.21362	0.224
1.21364	1.226	1.21364	0.221
1.21366	1.207	1.21366	0.22
1.21369	1.202	1.21368	0.221
1.21371	1.194	1.21371	0.222
1.21373	1.161	1.21373	0.225
1.21375	1.173	1.21375	0.228
1.21378	1.199	1.21378	0.231
1.2138	1.173	1.2138	0.233
1.21382	1.155	1.21382	0.234
1.21385	1.169	1.21384	0.235
1.21387	1.162	1.21387	0.234
1.21389	1.157	1.21389	0.234
1.21391	1.171	1.21391	0.233
1.21394	1.166	1.21394	0.233
1.21396	1.188	1.21396	0.233
1.21398	1.217	1.21398	0.234
1.21401	1.213	1.214	0.236
1.21403	1.208	1.21403	0.238
1.21405	1.223	1.21405	0.24
1.21407	1.214	1.21407	0.242
1.2141	1.213	1.2141	0.242
1.21412	1.215	1.21412	0.242
1.21414	1.199	1.21414	0.24
1.21417	1.2	1.21416	0.238
1.21419	1.219	1.21419	0.234
1.21421	1.217	1.21421	0.231
1.21423	1.228	1.21423	0.228
1.21426	1.247	1.21426	0.226
1.21428	1.206	1.21428	0.225
1.2143	1.172	1.2143	0.225
1.21433	1.156	1.21432	0.226
1.21435	1.15	1.21435	0.227
1.21437	1.149	1.21437	0.229
1.21439	1.162	1.21439	0.23
1.21442	1.164	1.21442	0.231
1.21444	1.187	1.21444	0.232
1.21446	1.199	1.21446	0.233
1.21449	1.176	1.21448	0.234
1.21451	1.178	1.21451	0.234
1.21453	1.184	1.21453	0.235
1.21455	1.174	1.21455	0.235
1.21458	1.204	1.21458	0.235
1.2146	1.239	1.2146	0.235
1.21462	1.22	1.21462	0.235
1.21465	1.223	1.21465	0.235
1.21467	1.238	1.21467	0.235
1.21469	1.206	1.21469	0.236
1.21471	1.194	1.21471	0.236
1.21474	1.217	1.21474	0.236
1.21476	1.218	1.21476	0.237
1.21478	1.205	1.21478	0.237
1.21481	1.203	1.21481	0.236
1.21483	1.169	1.21483	0.235
1.21485	1.17	1.21485	0.233
1.21487	1.197	1.21487	0.23
1.2149	1.198	1.2149	0.227
1.21492	1.184	1.21492	0.224
1.21494	1.177	1.21494	0.221
1.21497	1.168	1.21497	0.219
1.21499	1.184	1.21499	0.218
1.21501	1.211	1.21501	0.219
1.21503	1.21	1.21503	0.22
1.21506	1.215	1.21506	0.222
1.21508	1.202	1.21508	0.224
1.2151	1.154	1.2151	0.226
1.21513	1.152	1.21513	0.228
1.21515	1.205	1.21515	0.23
1.21517	1.23	1.21517	0.23
1.21519	1.216	1.21519	0.23
1.21522	1.189	1.21522	0.229
1.21524	1.15	1.21524	0.228
1.21526	1.168	1.21526	0.225
1.21529	1.207	1.21529	0.222
1.21531	1.197	1.21531	0.22
1.21533	1.175	1.21533	0.218
1.21535	1.182	1.21535	0.218
1.21538	1.19	1.21538	0.219
1.2154	1.207	1.2154	0.222
1.21542	1.207	1.21542	0.226
1.21545	1.173	1.21545	0.231
1.21547	1.161	1.21547	0.235
1.21549	1.188	1.21549	0.239
1.21551	1.184	1.21551	0.241
1.21554	1.176	1.21554	0.242
1.21556	1.163	1.21556	0.241
1.21558	1.159	1.21558	0.24
1.21561	1.199	1.21561	0.238
1.21563	1.243	1.21563	0.237
1.21565	1.225	1.21565	0.236
1.21567	1.202	1.21567	0.235
1.2157	1.191	1.2157	0.235
1.21572	1.17	1.21572	0.235
1.21574	1.187	1.21574	0.236
1.21577	1.228	1.21577	0.236
1.21579	1.224	1.21579	0.235
1.21581	1.222	1.21581	0.235
1.21583	1.23	1.21583	0.235
1.21586	1.207	1.21586	0.235
1.21588	1.196	1.21588	0.236
1.2159	1.209	1.2159	0.237
1.21593	1.207	1.21593	0.24
1.21595	1.202	1.21595	0.243
1.21597	1.205	1.21597	0.246
1.21599	1.191	1.21599	0.248
1.21602	1.209	1.21602	0.248
1.21604	1.232	1.21604	0.247
1.21606	1.209	1.21606	0.243
1.21609	1.186	1.21609	0.239
1.21611	1.171	1.21611	0.235
1.21613	1.151	1.21613	0.231
1.21615	1.158	1.21615	0.23
1.21618	1.19	1.21618	0.23
1.2162	1.174	1.2162	0.232
1.21622	1.155	1.21622	0.234
1.21625	1.16	1.21625	0.237
1.21627	1.183	1.21627	0.24
1.21629	1.213	1.21629	0.243
1.21631	1.217	1.21631	0.245
1.21634	1.177	1.21634	0.245
1.21636	1.173	1.21636	0.245
1.21638	1.188	1.21638	0.244
1.21641	1.181	1.21641	0.242
1.21643	1.19	1.21643	0.239
1.21645	1.216	1.21645	0.236
1.21647	1.205	1.21648	0.233
1.2165	1.216	1.2165	0.23
1.21652	1.238	1.21652	0.228
1.21654	1.221	1.21654	0.227
1.21657	1.187	1.21657	0.227
1.21659	1.188	1.21659	0.228
1.21661	1.197	1.21661	0.229
1.21663	1.231	1.21664	0.231
1.21666	1.25	1.21666	0.232
1.21668	1.213	1.21668	0.233
1.2167	1.175	1.2167	0.234
1.21673	1.162	1.21673	0.233
1.21675	1.143	1.21675	0.233
1.21677	1.143	1.21677	0.232
1.21679	1.153	1.2168	0.231
1.21682	1.167	1.21682	0.23
1.21684	1.197	1.21684	0.23
1.21686	1.219	1.21686	0.231
1.21689	1.186	1.21689	0.232
1.21691	1.183	1.21691	0.234
1.21693	1.191	1.21693	0.235
1.21696	1.162	1.21696	0.236
1.21698	1.143	1.21698	0.236
1.217	1.176	1.217	0.236
1.21702	1.193	1.21702	0.236
1.21705	1.195	1.21705	0.236
1.21707	1.187	1.21707	0.236
1.21709	1.173	1.21709	0.237
1.21712	1.201	1.21712	0.238
1.21714	1.221	1.21714	0.238
1.21716	1.187	1.21716	0.238
1.21718	1.146	1.21718	0.237
1.21721	1.155	1.21721	0.235
1.21723	1.167	1.21723	0.233
1.21725	1.202	1.21725	0.232
1.21728	1.221	1.21728	0.231
1.2173	1.205	1.2173	0.23
1.21732	1.211	1.21732	0.23
1.21734	1.209	1.21734	0.23
1.21737	1.176	1.21737	0.231
1.21739	1.177	1.21739	0.231
1.21741	1.228	1.21741	0.232
1.21744	1.224	1.21744	0.232
1.21746	1.21	1.21746	0.233
1.21748	1.2	1.21748	0.233
1.2175	1.177	1.21751	0.234
1.21753	1.176	1.21753	0.234
1.21755	1.212	1.21755	0.235
1.21757	1.22	1.21757	0.236
1.2176	1.221	1.2176	0.237
1.21762	1.224	1.21762	0.238
1.21764	1.216	1.21764	0.238
1.21766	1.206	1.21767	0.238
1.21769	1.196	1.21769	0.237
1.21771	1.168	1.21771	0.236
1.21773	1.173	1.21773	0.234
1.21776	1.207	1.21776	0.232
1.21778	1.217	1.21778	0.231
1.2178	1.23	1.2178	0.232
1.21782	1.227	1.21783	0.233
1.21785	1.2	1.21785	0.235
1.21787	1.187	1.21787	0.237
1.21789	1.197	1.21789	0.239
1.21792	1.188	1.21792	0.239
1.21794	1.205	1.21794	0.238
1.21796	1.23	1.21796	0.236
1.21798	1.22	1.21799	0.234
1.21801	1.211	1.21801	0.232
1.21803	1.213	1.21803	0.229
1.21805	1.208	1.21805	0.228
1.21808	1.223	1.21808	0.228
1.2181	1.236	1.2181	0.229
1.21812	1.202	1.21812	0.231
1.21814	1.182	1.21815	0.233
1.21817	1.189	1.21817	0.236
1.21819	1.187	1.21819	0.239
1.21821	1.213	1.21822	0.24
1.21824	1.221	1.21824	0.241
1.21826	1.178	1.21826	0.241
1.21828	1.156	1.21828	0.24
1.2183	1.205	1.21831	0.238
1.21833	1.223	1.21833	0.236
1.21835	1.231	1.21835	0.234
1.21837	1.216	1.21838	0.233
1.2184	1.177	1.2184	0.232
1.21842	1.161	1.21842	0.232
1.21844	1.184	1.21844	0.232
1.21847	1.183	1.21847	0.232
1.21849	1.181	1.21849	0.232
1.21851	1.189	1.21851	0.233
1.21853	1.174	1.21854	0.233
1.21856	1.172	1.21856	0.234
1.21858	1.17	1.21858	0.235
1.2186	1.15	1.2186	0.236
1.21863	1.158	1.21863	0.237
1.21865	1.193	1.21865	0.238
1.21867	1.185	1.21867	0.239
1.21869	1.181	1.2187	0.239
1.21872	1.188	1.21872	0.239
1.21874	1.185	1.21874	0.238
1.21876	1.195	1.21876	0.236
1.21879	1.209	1.21879	0.234
1.21881	1.181	1.21881	0.232
1.21883	1.161	1.21883	0.23
1.21885	1.18	1.21886	0.228
1.21888	1.185	1.21888	0.228
1.2189	1.202	1.2189	0.228
1.21892	1.205	1.21893	0.229
1.21895	1.177	1.21895	0.231
1.21897	1.157	1.21897	0.233
1.21899	1.171	1.21899	0.235
1.21901	1.179	1.21902	0.236
1.21904	1.204	1.21904	0.236
1.21906	1.225	1.21906	0.235
1.21908	1.206	1.21909	0.234
1.21911	1.179	1.21911	0.233
1.21913	1.17	1.21913	0.231
1.21915	1.163	1.21915	0.231
1.21917	1.177	1.21918	0.23
1.2192	1.185	1.2192	0.23
1.21922	1.148	1.21922	0.23
1.21924	1.137	1.21925	0.23
1.21927	1.15	1.21927	0.229
1.21929	1.149	1.21929	0.228
1.21931	1.168	1.21931	0.227
1.21934	1.201	1.21934	0.226
1.21936	1.218	1.21936	0.225
1.21938	1.211	1.21938	0.224
1.2194	1.207	1.21941	0.225
1.21943	1.177	1.21943	0.226
1.21945	1.195	1.21945	0.227
1.21947	1.205	1.21947	0.23
1.2195	1.196	1.2195	0.232
1.21952	1.185	1.21952	0.235
1.21954	1.19	1.21954	0.237
1.21956	1.155	1.21957	0.239
1.21959	1.156	1.21959	0.24
1.21961	1.168	1.21961	0.24
1.21963	1.162	1.21964	0.239
1.21966	1.165	1.21966	0.237
1.21968	1.186	1.21968	0.235
1.2197	1.173	1.2197	0.232
1.21972	1.179	1.21973	0.23
1.21975	1.2	1.21975	0.229
1.21977	1.188	1.21977	0.229
1.21979	1.177	1.2198	0.231
1.21982	1.178	1.21982	0.233
1.21984	1.163	1.21984	0.236
1.21986	1.164	1.21986	0.239
1.21988	1.189	1.21989	0.241
1.21991	1.188	1.21991	0.242
1.21993	1.208	1.21993	0.243
1.21995	1.223	1.21996	0.244
1.21998	1.208	1.21998	0.244
1.22	1.182	1.22	0.244
1.22002	1.181	1.22002	0.243
1.22004	1.162	1.22005	0.242
1.22007	1.161	1.22007	0.241
1.22009	1.162	1.22009	0.24
1.22011	1.167	1.22012	0.239
1.22014	1.211	1.22014	0.238
1.22016	1.246	1.22016	0.238
1.22018	1.21	1.22019	0.238
1.22021	1.191	1.22021	0.239
1.22023	1.203	1.22023	0.24
1.22025	1.197	1.22025	0.24
1.22027	1.194	1.22028	0.24
1.2203	1.222	1.2203	0.239
1.22032	1.221	1.22032	0.237
1.22034	1.209	1.22035	0.234
1.22037	1.195	1.22037	0.231
1.22039	1.174	1.22039	0.229
1.22041	1.187	1.22041	0.228
1.22043	1.195	1.22044	0.228
1.22046	1.174	1.22046	0.229
1.22048	1.179	1.22048	0.231
1.2205	1.209	1.22051	0.234
1.22053	1.206	1.22053	0.237
1.22055	1.212	1.22055	0.239
1.22057	1.226	1.22058	0.241
1.22059	1.187	1.2206	0.242
1.22062	1.173	1.22062	0.242
1.22064	1.194	1.22064	0.241
1.22066	1.203	1.22067	0.24
1.22069	1.189	1.22069	0.24
1.22071	1.18	1.22071	0.238
1.22073	1.167	1.22074	0.236
1.22075	1.195	1.22076	0.234
1.22078	1.219	1.22078	0.231
1.2208	1.178	1.2208	0.228
1.22082	1.147	1.22083	0.226
1.22085	1.155	1.22085	0.224
1.22087	1.164	1.22087	0.224
1.22089	1.181	1.2209	0.225
1.22092	1.197	1.22092	0.227
1.22094	1.194	1.22094	0.23
1.22096	1.211	1.22096	0.232
1.22098	1.234	1.22099	0.234
1.22101	1.191	1.22101	0.235
1.22103	1.18	1.22103	0.235
1.22105	1.206	1.22106	0.236
1.22108	1.213	1.22108	0.236
1.2211	1.189	1.2211	0.235
1.22112	1.176	1.22113	0.235
1.22114	1.17	1.22115	0.235
1.22117	1.192	1.22117	0.235
1.22119	1.219	1.22119	0.235
1.22121	1.209	1.22122	0.235
1.22124	1.219	1.22124	0.235
1.22126	1.237	1.22126	0.236
1.22128	1.228	1.22129	0.236
1.2213	1.205	1.22131	0.237
1.22133	1.173	1.22133	0.237
1.22135	1.141	1.22135	0.238
1.22137	1.166	1.22138	0.237
1.2214	1.211	1.2214	0.237
1.22142	1.214	1.22142	0.237
1.22144	1.199	1.22145	0.238
1.22147	1.187	1.22147	0.239
1.22149	1.153	1.22149	0.24
1.22151	1.161	1.22152	0.241
1.22153	1.186	1.22154	0.241
1.22156	1.201	1.22156	0.24
1.22158	1.215	1.22158	0.239
1.2216	1.225	1.22161	0.236
1.22163	1.2	1.22163	0.234
1.22165	1.206	1.22165	0.232
1.22167	1.228	1.22168	0.232
1.22169	1.205	1.2217	0.232
1.22172	1.19	1.22172	0.234
1.22174	1.171	1.22174	0.237
1.22176	1.136	1.22177	0.24
1.22179	1.12	1.22179	0.242
1.22181	1.156	1.22181	0.243
1.22183	1.167	1.22184	0.243
1.22185	1.193	1.22186	0.242
1.22188	1.215	1.22188	0.239
1.2219	1.218	1.2219	0.237
1.22192	1.213	1.22193	0.235
1.22195	1.204	1.22195	0.234
1.22197	1.152	1.22197	0.234
1.22199	1.153	1.222	0.236
1.22202	1.184	1.22202	0.238
1.22204	1.202	1.22204	0.24
1.22206	1.201	1.22207	0.241
1.22208	1.202	1.22209	0.242
1.22211	1.17	1.22211	0.242
1.22213	1.178	1.22213	0.241
1.22215	1.218	1.22216	0.24
1.22218	1.223	1.22218	0.239
1.2222	1.213	1.2222	0.239
1.22222	1.211	1.22223	0.24
1.22224	1.193	1.22225	0.241
1.22227	1.195	1.22227	0.242
1.22229	1.202	1.22229	0.243
1.22231	1.202	1.22232	0.243
1.22234	1.215	1.22234	0.243
1.22236	1.236	1.22236	0.242
1.22238	1.214	1.22239	0.243
1.2224	1.2	1.22241	0.243
1.22243	1.21	1.22243	0.245
1.22245	1.196	1.22246	0.247
1.22247	1.203	1.22248	0.248
1.2225	1.213	1.2225	0.248
1.22252	1.196	1.22252	0.246
1.22254	1.18	1.22255	0.243
1.22257	1.193	1.22257	0.239
1.22259	1.191	1.22259	0.235
1.22261	1.196	1.22262	0.231
1.22263	1.195	1.22264	0.229
1.22266	1.185	1.22266	0.229
1.22268	1.201	1.22268	0.23
1.2227	1.218	1.22271	0.233
1.22273	1.194	1.22273	0.237
1.22275	1.188	1.22275	0.241
1.22277	1.195	1.22278	0.245
1.22279	1.168	1.2228	0.248
1.22282	1.172	1.22282	0.25
1.22284	1.206	1.22285	0.251
1.22286	1.208	1.22287	0.251
1.22289	1.199	1.22289	0.25
1.22291	1.195	1.22291	0.25
1.22293	1.181	1.22294	0.249
1.22296	1.197	1.22296	0.248
1.22298	1.218	1.22298	0.248
1.223	1.196	1.22301	0.247
1.22302	1.195	1.22303	0.247
1.22305	1.206	1.22305	0.246
1.22307	1.181	1.22307	0.245
1.22309	1.163	1.2231	0.244
1.22312	1.193	1.22312	0.242
1.22314	1.192	1.22314	0.241
1.22316	1.193	1.22317	0.24
1.22318	1.185	1.22319	0.24
1.22321	1.178	1.22321	0.239
1.22323	1.201	1.22324	0.239
1.22325	1.233	1.22326	0.238
1.22328	1.229	1.22328	0.237
1.2233	1.216	1.2233	0.236
1.22332	1.216	1.22333	0.235
1.22335	1.193	1.22335	0.234
1.22337	1.216	1.22337	0.233
1.22339	1.235	1.2234	0.233
1.22341	1.218	1.22342	0.234
1.22344	1.204	1.22344	0.235
1.22346	1.214	1.22347	0.237
1.22348	1.185	1.22349	0.238
1.22351	1.17	1.22351	0.239
1.22353	1.194	1.22353	0.241
1.22355	1.207	1.22356	0.242
1.22357	1.212	1.22358	0.243
1.2236	1.196	1.2236	0.244
1.22362	1.176	1.22363	0.246
1.22364	1.176	1.22365	0.248
1.22367	1.206	1.22367	0.249
1.22369	1.203	1.22369	0.25
1.22371	1.224	1.22372	0.251
1.22373	1.23	1.22374	0.251
1.22376	1.225	1.22376	0.251
1.22378	1.227	1.22379	0.25
1.2238	1.249	1.22381	0.249
1.22383	1.226	1.22383	0.247
1.22385	1.212	1.22386	0.246
1.22387	1.202	1.22388	0.244
1.2239	1.194	1.2239	0.242
1.22392	1.224	1.22392	0.24
1.22394	1.251	1.22395	0.239
1.22396	1.222	1.22397	0.24
1.22399	1.186	1.22399	0.241
1.22401	1.198	1.22402	0.243
1.22403	1.202	1.22404	0.246
1.22406	1.22	1.22406	0.249
1.22408	1.208	1.22408	0.252
1.2241	1.17	1.22411	0.254
1.22412	1.155	1.22413	0.255
1.22415	1.188	1.22415	0.256
1.22417	1.206	1.22418	0.256
1.22419	1.238	1.2242	0.255
1.22422	1.252	1.22422	0.254
1.22424	1.225	1.22425	0.252
1.22426	1.209	1.22427	0.25
1.22429	1.212	1.22429	0.247
1.22431	1.193	1.22431	0.245
1.22433	1.186	1.22434	0.243
1.22435	1.184	1.22436	0.241
1.22438	1.15	1.22438	0.239
1.2244	1.168	1.22441	0.239
1.22442	1.209	1.22443	0.239
1.22445	1.207	1.22445	0.239
1.22447	1.193	1.22448	0.239
1.22449	1.22	1.2245	0.238
1.22451	1.207	1.22452	0.237
1.22454	1.183	1.22454	0.235
1.22456	1.171	1.22457	0.234
1.22458	1.18	1.22459	0.232
1.22461	1.198	1.22461	0.231
1.22463	1.204	1.22464	0.23
1.22465	1.164	1.22466	0.231
1.22468	1.154	1.22468	0.231
1.2247	1.174	1.2247	0.232
1.22472	1.185	1.22473	0.233
1.22474	1.197	1.22475	0.234
1.22477	1.202	1.22477	0.234
1.22479	1.18	1.2248	0.235
1.22481	1.192	1.22482	0.236
1.22484	1.214	1.22484	0.238
1.22486	1.201	1.22487	0.24
1.22488	1.18	1.22489	0.243
1.2249	1.191	1.22491	0.245
1.22493	1.183	1.22493	0.247
1.22495	1.195	1.22496	0.247
1.22497	1.196	1.22498	0.247
1.225	1.194	1.225	0.245
1.22502	1.208	1.22503	0.243
1.22504	1.223	1.22505	0.241
1.22507	1.186	1.22507	0.24
1.22509	1.175	1.2251	0.24
1.22511	1.192	1.22512	0.241
1.22513	1.188	1.22514	0.242
1.22516	1.184	1.22516	0.244
1.22518	1.195	1.22519	0.245
1.2252	1.182	1.22521	0.246
1.22523	1.171	1.22523	0.246
1.22525	1.17	1.22526	0.246
1.22527	1.166	1.22528	0.246
1.2253	1.181	1.2253	0.247
1.22532	1.2	1.22532	0.247
1.22534	1.193	1.22535	0.248
1.22536	1.195	1.22537	0.249
1.22539	1.195	1.22539	0.249
1.22541	1.157	1.22542	0.248
1.22543	1.152	1.22544	0.246
1.22546	1.177	1.22546	0.244
1.22548	1.185	1.22549	0.242
1.2255	1.201	1.22551	0.241
1.22552	1.238	1.22553	0.24
1.22555	1.23	1.22555	0.24
1.22557	1.207	1.22558	0.24
1.22559	1.2	1.2256	0.24
1.22562	1.196	1.22562	0.241
1.22564	1.198	1.22565	0.241
1.22566	1.201	1.22567	0.241
1.22569	1.189	1.22569	0.24
1.22571	1.197	1.22572	0.24
1.22573	1.207	1.22574	0.24
1.22575	1.194	1.22576	0.241
1.22578	1.195	1.22578	0.242
1.2258	1.211	1.22581	0.245
1.22582	1.2	1.22583	0.247
1.22585	1.197	1.22585	0.249
1.22587	1.187	1.22588	0.25
1.22589	1.171	1.2259	0.25
1.22591	1.19	1.22592	0.25
1.22594	1.214	1.22595	0.248
1.22596	1.189	1.22597	0.247
1.22598	1.199	1.22599	0.246
1.22601	1.236	1.22601	0.246
1.22603	1.232	1.22604	0.245
1.22605	1.215	1.22606	0.244
1.22608	1.228	1.22608	0.242
1.2261	1.219	1.22611	0.239
1.22612	1.206	1.22613	0.235
1.22614	1.199	1.22615	0.232
1.22617	1.184	1.22617	0.23
1.22619	1.187	1.2262	0.231
1.22621	1.186	1.22622	0.233
1.22624	1.173	1.22624	0.238
1.22626	1.203	1.22627	0.243
1.22628	1.248	1.22629	0.248
1.22631	1.241	1.22631	0.251
1.22633	1.23	1.22634	0.252
1.22635	1.234	1.22636	0.251
1.22637	1.211	1.22638	0.248
1.2264	1.203	1.2264	0.244
1.22642	1.224	1.22643	0.239
1.22644	1.217	1.22645	0.236
1.22647	1.218	1.22647	0.233
1.22649	1.21	1.2265	0.232
1.22651	1.184	1.22652	0.231
1.22653	1.182	1.22654	0.232
1.22656	1.218	1.22657	0.233
1.22658	1.225	1.22659	0.234
1.2266	1.226	1.22661	0.236
1.22663	1.222	1.22663	0.238
1.22665	1.212	1.22666	0.24
1.22667	1.216	1.22668	0.243
1.2267	1.217	1.2267	0.245
1.22672	1.181	1.22673	0.247
1.22674	1.181	1.22675	0.248
1.22676	1.202	1.22677	0.248
1.22679	1.193	1.2268	0.247
1.22681	1.192	1.22682	0.246
1.22683	1.205	1.22684	0.243
1.22686	1.194	1.22686	0.241
1.22688	1.191	1.22689	0.239
1.2269	1.216	1.22691	0.239
1.22693	1.223	1.22693	0.24
1.22695	1.235	1.22696	0.242
1.22697	1.237	1.22698	0.245
1.22699	1.215	1.227	0.248
1.22702	1.203	1.22703	0.25
1.22704	1.198	1.22705	0.25
1.22706	1.174	1.22707	0.249
1.22709	1.193	1.22709	0.246
1.22711	1.224	1.22712	0.242
1.22713	1.194	1.22714	0.238
1.22715	1.162	1.22716	0.234
1.22718	1.189	1.22719	0.233
1.2272	1.218	1.22721	0.233
1.22722	1.24	1.22723	0.234
1.22725	1.252	1.22725	0.236
1.22727	1.239	1.22728	0.239
1.22729	1.23	1.2273	0.241
1.22732	1.226	1.22732	0.243
1.22734	1.221	1.22735	0.243
1.22736	1.23	1.22737	0.244
1.22738	1.238	1.22739	0.244
1.22741	1.191	1.22742	0.244
1.22743	1.175	1.22744	0.245
1.22745	1.182	1.22746	0.245
1.22748	1.187	1.22748	0.247
1.2275	1.199	1.22751	0.248
1.22752	1.213	1.22753	0.249
1.22755	1.185	1.22755	0.249
1.22757	1.181	1.22758	0.25
1.22759	1.21	1.2276	0.251
1.22761	1.199	1.22762	0.252
1.22764	1.194	1.22765	0.252
1.22766	1.201	1.22767	0.252
1.22768	1.186	1.22769	0.252
1.22771	1.171	1.22771	0.251
1.22773	1.186	1.22774	0.25
1.22775	1.184	1.22776	0.248
1.22778	1.187	1.22778	0.245
1.2278	1.193	1.22781	0.243
1.22782	1.19	1.22783	0.242
1.22784	1.188	1.22785	0.241
1.22787	1.186	1.22788	0.242
1.22789	1.18	1.2279	0.243
1.22791	1.206	1.22792	0.245
1.22794	1.236	1.22794	0.248
1.22796	1.208	1.22797	0.25
1.22798	1.192	1.22799	0.251
1.228	1.187	1.22801	0.252
1.22803	1.179	1.22804	0.252
1.22805	1.184	1.22806	0.253
1.22807	1.207	1.22808	0.253
1.2281	1.208	1.22811	0.254
1.22812	1.218	1.22813	0.254
1.22814	1.227	1.22815	0.255
1.22817	1.211	1.22817	0.255
1.22819	1.205	1.2282	0.254
1.22821	1.202	1.22822	0.253
1.22823	1.179	1.22824	0.252
1.22826	1.176	1.22827	0.25
1.22828	1.179	1.22829	0.249
1.2283	1.168	1.22831	0.247
1.22833	1.201	1.22834	0.246
1.22835	1.236	1.22836	0.245
1.22837	1.214	1.22838	0.245
1.2284	1.195	1.2284	0.244
1.22842	1.214	1.22843	0.245
1.22844	1.22	1.22845	0.246
1.22846	1.224	1.22847	0.248
1.22849	1.221	1.2285	0.251
1.22851	1.199	1.22852	0.253
1.22853	1.215	1.22854	0.256
1.22856	1.254	1.22857	0.258
1.22858	1.252	1.22859	0.258
1.2286	1.236	1.22861	0.256
1.22863	1.219	1.22863	0.253
1.22865	1.185	1.22866	0.249
1.22867	1.18	1.22868	0.245
1.22869	1.202	1.2287	0.24
1.22872	1.209	1.22873	0.237
1.22874	1.212	1.22875	0.235
1.22876	1.206	1.22877	0.234
1.22879	1.176	1.2288	0.235
1.22881	1.185	1.22882	0.237
1.22883	1.214	1.22884	0.239
1.22886	1.203	1.22886	0.241
1.22888	1.186	1.22889	0.243
1.2289	1.18	1.22891	0.244
1.22892	1.186	1.22893	0.245
1.22895	1.229	1.22896	0.246
1.22897	1.264	1.22898	0.246
1.22899	1.236	1.229	0.246
1.22902	1.207	1.22903	0.246
1.22904	1.207	1.22905	0.246
1.22906	1.192	1.22907	0.246
1.22909	1.203	1.22909	0.246
1.22911	1.211	1.22912	0.246
1.22913	1.189	1.22914	0.245
1.22915	1.162	1.22916	0.245
1.22918	1.167	1.22919	0.245
1.2292	1.17	1.22921	0.245
1.22922	1.204	1.22923	0.246
1.22925	1.215	1.22926	0.248
1.22927	1.188	1.22928	0.25
1.22929	1.176	1.2293	0.253
1.22931	1.197	1.22932	0.254
1.22934	1.174	1.22935	0.255
1.22936	1.169	1.22937	0.254
1.22938	1.177	1.22939	0.252
1.22941	1.165	1.22942	0.25
1.22943	1.166	1.22944	0.247
1.22945	1.202	1.22946	0.245
1.22948	1.231	1.22949	0.243
1.2295	1.236	1.22951	0.242
1.22952	1.228	1.22953	0.241
1.22954	1.204	1.22955	0.241
1.22957	1.226	1.22958	0.241
1.22959	1.232	1.2296	0.241
1.22961	1.206	1.22962	0.242
1.22964	1.212	1.22965	0.243
1.22966	1.245	1.22967	0.245
1.22968	1.226	1.22969	0.248
1.22971	1.223	1.22972	0.251
1.22973	1.241	1.22974	0.254
1.22975	1.222	1.22976	0.256
1.22977	1.194	1.22978	0.258
1.2298	1.202	1.22981	0.258
1.22982	1.22	1.22983	0.257
1.22984	1.237	1.22985	0.256
1.22987	1.225	1.22988	0.253
1.22989	1.176	1.2299	0.251
1.22991	1.186	1.22992	0.249
1.22994	1.235	1.22995	0.248
1.22996	1.244	1.22997	0.247
1.22998	1.22	1.22999	0.248
1.23	1.205	1.23001	0.25
1.23003	1.187	1.23004	0.251
1.23005	1.209	1.23006	0.253
1.23007	1.228	1.23008	0.254
1.2301	1.201	1.23011	0.254
1.23012	1.183	1.23013	0.254
1.23014	1.195	1.23015	0.254
1.23017	1.179	1.23018	0.252
1.23019	1.179	1.2302	0.25
1.23021	1.195	1.23022	0.248
1.23023	1.204	1.23025	0.247
1.23026	1.198	1.23027	0.246
1.23028	1.185	1.23029	0.247
1.2303	1.148	1.23031	0.249
1.23033	1.159	1.23034	0.252
1.23035	1.2	1.23036	0.256
1.23037	1.217	1.23038	0.259
1.2304	1.242	1.23041	0.26
1.23042	1.25	1.23043	0.26
1.23044	1.194	1.23045	0.258
1.23046	1.165	1.23048	0.255
1.23049	1.194	1.2305	0.252
1.23051	1.207	1.23052	0.25
1.23053	1.187	1.23054	0.249
1.23056	1.176	1.23057	0.25
1.23058	1.18	1.23059	0.251
1.2306	1.225	1.23061	0.253
1.23063	1.247	1.23064	0.254
1.23065	1.204	1.23066	0.255
1.23067	1.183	1.23068	0.255
1.23069	1.206	1.23071	0.255
1.23072	1.207	1.23073	0.254
1.23074	1.208	1.23075	0.254
1.23076	1.221	1.23077	0.254
1.23079	1.214	1.2308	0.254
1.23081	1.204	1.23082	0.254
1.23083	1.21	1.23084	0.255
1.23086	1.206	1.23087	0.255
1.23088	1.228	1.23089	0.255
1.2309	1.239	1.23091	0.255
1.23092	1.217	1.23094	0.255
1.23095	1.207	1.23096	0.256
1.23097	1.216	1.23098	0.257
1.23099	1.196	1.231	0.258
1.23102	1.193	1.23103	0.258
1.23104	1.202	1.23105	0.259
1.23106	1.215	1.23107	0.258
1.23109	1.237	1.2311	0.256
1.23111	1.252	1.23112	0.253
1.23113	1.226	1.23114	0.25
1.23115	1.237	1.23117	0.246
1.23118	1.248	1.23119	0.244
1.2312	1.219	1.23121	0.243
1.23122	1.218	1.23123	0.245
1.23125	1.253	1.23126	0.248
1.23127	1.237	1.23128	0.252
1.23129	1.202	1.2313	0.257
1.23132	1.183	1.23133	0.26
1.23134	1.177	1.23135	0.262
1.23136	1.191	1.23137	0.261
1.23138	1.206	1.2314	0.259
1.23141	1.198	1.23142	0.256
1.23143	1.223	1.23144	0.252
1.23145	1.243	1.23147	0.25
1.23148	1.212	1.23149	0.247
1.2315	1.198	1.23151	0.246
1.23152	1.213	1.23153	0.246
1.23155	1.216	1.23156	0.245
1.23157	1.228	1.23158	0.245
1.23159	1.243	1.2316	0.246
1.23162	1.221	1.23163	0.247
1.23164	1.221	1.23165	0.248
1.23166	1.227	1.23167	0.249
1.23168	1.204	1.2317	0.251
1.23171	1.205	1.23172	0.252
1.23173	1.233	1.23174	0.253
1.23175	1.231	1.23176	0.254
1.23178	1.229	1.23179	0.255
1.2318	1.239	1.23181	0.256
1.23182	1.212	1.23183	0.257
1.23185	1.186	1.23186	0.259
1.23187	1.176	1.23188	0.261
1.23189	1.181	1.2319	0.263
1.23191	1.202	1.23193	0.264
1.23194	1.23	1.23195	0.265
1.23196	1.217	1.23197	0.264
1.23198	1.224	1.23199	0.263
1.23201	1.224	1.23202	0.262
1.23203	1.214	1.23204	0.26
1.23205	1.216	1.23206	0.259
1.23208	1.229	1.23209	0.258
1.2321	1.203	1.23211	0.258
1.23212	1.202	1.23213	0.258
1.23214	1.209	1.23216	0.259
1.23217	1.194	1.23218	0.26
1.23219	1.202	1.2322	0.261
1.23221	1.228	1.23223	0.262
1.23224	1.22	1.23225	0.263
1.23226	1.206	1.23227	0.264
1.23228	1.206	1.23229	0.264
1.23231	1.183	1.23232	0.264
1.23233	1.189	1.23234	0.262
1.23235	1.206	1.23236	0.26
1.23237	1.198	1.23239	0.258
1.2324	1.193	1.23241	0.257
1.23242	1.234	1.23243	0.256
1.23244	1.252	1.23246	0.256
1.23247	1.255	1.23248	0.257
1.23249	1.232	1.2325	0.258
1.23251	1.203	1.23252	0.259
1.23254	1.209	1.23255	0.259
1.23256	1.242	1.23257	0.258
1.23258	1.247	1.23259	0.256
1.2326	1.251	1.23262	0.254
1.23263	1.236	1.23264	0.251
1.23265	1.198	1.23266	0.25
1.23267	1.198	1.23269	0.249
1.2327	1.231	1.23271	0.25
1.23272	1.233	1.23273	0.252
1.23274	1.237	1.23276	0.255
1.23277	1.249	1.23278	0.257
1.23279	1.244	1.2328	0.26
1.23281	1.24	1.23282	0.262
1.23283	1.23	1.23285	0.263
1.23286	1.185	1.23287	0.262
1.23288	1.18	1.23289	0.262
1.2329	1.209	1.23292	0.261
1.23293	1.209	1.23294	0.26
1.23295	1.215	1.23296	0.259
1.23297	1.228	1.23299	0.259
1.233	1.232	1.23301	0.259
1.23302	1.232	1.23303	0.259
1.23304	1.229	1.23305	0.259
1.23307	1.189	1.23308	0.259
1.23309	1.192	1.2331	0.259
1.23311	1.222	1.23312	0.258
1.23313	1.234	1.23315	0.258
1.23316	1.237	1.23317	0.257
1.23318	1.217	1.23319	0.257
1.2332	1.183	1.23322	0.256
1.23323	1.206	1.23324	0.257
1.23325	1.267	1.23326	0.257
1.23327	1.251	1.23328	0.258
1.2333	1.234	1.23331	0.26
1.23332	1.238	1.23333	0.262
1.23334	1.228	1.23335	0.263
1.23336	1.209	1.23338	0.265
1.23339	1.204	1.2334	0.266
1.23341	1.192	1.23342	0.266
1.23343	1.213	1.23345	0.265
1.23346	1.24	1.23347	0.263
1.23348	1.232	1.23349	0.262
1.2335	1.226	1.23352	0.259
1.23353	1.228	1.23354	0.257
1.23355	1.207	1.23356	0.255
1.23357	1.216	1.23358	0.254
1.23359	1.223	1.23361	0.253
1.23362	1.197	1.23363	0.252
1.23364	1.207	1.23365	0.252
1.23366	1.239	1.23368	0.253
1.23369	1.221	1.2337	0.254
1.23371	1.202	1.23372	0.255
1.23373	1.23	1.23375	0.257
1.23376	1.246	1.23377	0.258
1.23378	1.267	1.23379	0.26
1.2338	1.262	1.23382	0.261
1.23383	1.221	1.23384	0.262
1.23385	1.199	1.23386	0.263
1.23387	1.228	1.23388	0.264
1.23389	1.247	1.23391	0.264
1.23392	1.252	1.23393	0.264
1.23394	1.23	1.23395	0.264
1.23396	1.188	1.23398	0.264
1.23399	1.198	1.234	0.264
1.23401	1.236	1.23402	0.263
1.23403	1.236	1.23405	0.261
1.23406	1.236	1.23407	0.259
1.23408	1.245	1.23409	0.257
1.2341	1.242	1.23411	0.255
1.23412	1.254	1.23414	0.254
1.23415	1.247	1.23416	0.253
1.23417	1.199	1.23418	0.254
1.23419	1.2	1.23421	0.255
1.23422	1.249	1.23423	0.256
1.23424	1.244	1.23425	0.257
1.23426	1.225	1.23428	0.257
1.23429	1.213	1.2343	0.258
1.23431	1.193	1.23432	0.258
1.23433	1.201	1.23435	0.259
1.23435	1.238	1.23437	0.26
1.23438	1.237	1.23439	0.263
1.2344	1.227	1.23441	0.265
1.23442	1.228	1.23444	0.268
1.23445	1.21	1.23446	0.269
1.23447	1.202	1.23448	0.27
1.23449	1.209	1.23451	0.269
1.23452	1.215	1.23453	0.266
1.23454	1.228	1.23455	0.264
1.23456	1.237	1.23458	0.262
1.23459	1.201	1.2346	0.26
1.23461	1.208	1.23462	0.26
1.23463	1.237	1.23464	0.261
1.23465	1.247	1.23467	0.263
1.23468	1.228	1.23469	0.264
1.2347	1.231	1.23471	0.266
1.23472	1.222	1.23474	0.267
1.23475	1.24	1.23476	0.267
1.23477	1.226	1.23478	0.267
1.23479	1.186	1.23481	0.265
1.23482	1.178	1.23483	0.264
1.23484	1.212	1.23485	0.262
1.23486	1.215	1.23488	0.259
1.23488	1.235	1.2349	0.257
1.23491	1.262	1.23492	0.256
1.23493	1.25	1.23494	0.255
1.23495	1.228	1.23497	0.255
1.23498	1.222	1.23499	0.256
1.235	1.223	1.23501	0.258
1.23502	1.242	1.23504	0.261
1.23505	1.249	1.23506	0.264
1.23507	1.218	1.23508	0.266
1.23509	1.208	1.23511	0.268
1.23512	1.212	1.23513	0.269
1.23514	1.201	1.23515	0.27
1.23516	1.219	1.23518	0.27
1.23518	1.235	1.2352	0.269
1.23521	1.2	1.23522	0.267
1.23523	1.191	1.23524	0.266
1.23525	1.218	1.23527	0.265
1.23528	1.218	1.23529	0.265
1.2353	1.21	1.23531	0.265
1.23532	1.223	1.23534	0.267
1.23535	1.226	1.23536	0.268
1.23537	1.237	1.23538	0.27
1.23539	1.252	1.23541	0.27
1.23541	1.247	1.23543	0.269
1.23544	1.263	1.23545	0.267
1.23546	1.269	1.23548	0.264
1.23548	1.239	1.2355	0.26
1.23551	1.232	1.23552	0.257
1.23553	1.245	1.23554	0.255
1.23555	1.235	1.23557	0.255
1.23558	1.227	1.23559	0.255
1.2356	1.237	1.23561	0.256
1.23562	1.213	1.23564	0.258
1.23565	1.21	1.23566	0.259
1.23567	1.219	1.23568	0.259
1.23569	1.199	1.23571	0.259
1.23571	1.182	1.23573	0.259
1.23574	1.197	1.23575	0.26
1.23576	1.209	1.23577	0.261
1.23578	1.221	1.2358	0.262
1.23581	1.225	1.23582	0.263
1.23583	1.22	1.23584	0.264
1.23585	1.257	1.23587	0.265
1.23588	1.289	1.23589	0.265
1.2359	1.262	1.23591	0.265
1.23592	1.225	1.23594	0.264
1.23594	1.216	1.23596	0.262
1.23597	1.199	1.23598	0.261
1.23599	1.212	1.23601	0.259
1.23601	1.235	1.23603	0.258
1.23604	1.224	1.23605	0.258
1.23606	1.226	1.23607	0.259
1.23608	1.24	1.2361	0.259
1.23611	1.23	1.23612	0.261
1.23613	1.221	1.23614	0.262
1.23615	1.23	1.23617	0.263
1.23618	1.22	1.23619	0.263
1.2362	1.218	1.23621	0.264
1.23622	1.227	1.23624	0.264
1.23624	1.224	1.23626	0.265
1.23627	1.238	1.23628	0.265
1.23629	1.247	1.23631	0.265
1.23631	1.225	1.23633	0.265
1.23634	1.229	1.23635	0.265
1.23636	1.248	1.23637	0.264
1.23638	1.236	1.2364	0.264
1.23641	1.235	1.23642	0.263
1.23643	1.257	1.23644	0.263
1.23645	1.232	1.23647	0.263
1.23648	1.195	1.23649	0.264
1.2365	1.175	1.23651	0.265
1.23652	1.177	1.23654	0.268
1.23654	1.216	1.23656	0.27
1.23657	1.259	1.23658	0.272
1.23659	1.256	1.23661	0.273
1.23661	1.243	1.23663	0.272
1.23664	1.238	1.23665	0.27
1.23666	1.213	1.23667	0.267
1.23668	1.208	1.2367	0.265
1.23671	1.212	1.23672	0.264
1.23673	1.201	1.23674	0.264
1.23675	1.223	1.23677	0.267
1.23677	1.256	1.23679	0.271
1.2368	1.237	1.23681	0.276
1.23682	1.207	1.23684	0.28
1.23684	1.198	1.23686	0.282
1.23687	1.196	1.23688	0.282
1.23689	1.22	1.23691	0.28
1.23691	1.235	1.23693	0.278
1.23694	1.208	1.23695	0.274
1.23696	1.219	1.23697	0.271
1.23698	1.264	1.237	0.269
1.23701	1.253	1.23702	0.267
1.23703	1.211	1.23704	0.266
1.23705	1.191	1.23707	0.265
1.23707	1.181	1.23709	0.265
1.2371	1.196	1.23711	0.266
1.23712	1.224	1.23714	0.266
1.23714	1.235	1.23716	0.267
1.23717	1.258	1.23718	0.267
1.23719	1.254	1.23721	0.267
1.23721	1.205	1.23723	0.266
1.23724	1.178	1.23725	0.265
1.23726	1.208	1.23727	0.264
1.23728	1.213	1.2373	0.264
1.23731	1.231	1.23732	0.265
1.23733	1.247	1.23734	0.266
1.23735	1.246	1.23737	0.269
1.23737	1.26	1.23739	0.27
1.2374	1.297	1.23741	0.27
1.23742	1.282	1.23744	0.269
1.23744	1.249	1.23746	0.266
1.23747	1.237	1.23748	0.263
1.23749	1.245	1.23751	0.26
1.23751	1.26	1.23753	0.259
1.23754	1.264	1.23755	0.26
1.23756	1.231	1.23757	0.263
1.23758	1.226	1.2376	0.267
1.23761	1.216	1.23762	0.272
1.23763	1.193	1.23764	0.275
1.23765	1.187	1.23767	0.278
1.23767	1.212	1.23769	0.278
1.2377	1.206	1.23771	0.277
1.23772	1.223	1.23774	0.274
1.23774	1.246	1.23776	0.271
1.23777	1.241	1.23778	0.269
1.23779	1.237	1.23781	0.267
1.23781	1.231	1.23783	0.265
1.23784	1.202	1.23785	0.264
1.23786	1.205	1.23787	0.264
1.23788	1.231	1.2379	0.264
1.23791	1.228	1.23792	0.264
1.23793	1.239	1.23794	0.265
1.23795	1.255	1.23797	0.267
1.23797	1.24	1.23799	0.269
1.238	1.239	1.23801	0.272
1.23802	1.257	1.23804	0.276
1.23804	1.244	1.23806	0.279
1.23807	1.26	1.23808	0.28
1.23809	1.293	1.23811	0.281
1.23811	1.281	1.23813	0.28
1.23814	1.268	1.23815	0.278
1.23816	1.279	1.23818	0.275
1.23818	1.275	1.2382	0.272
1.23821	1.271	1.23822	0.27
1.23823	1.263	1.23824	0.268
1.23825	1.228	1.23827	0.267
1.23827	1.223	1.23829	0.266
1.2383	1.24	1.23831	0.266
1.23832	1.225	1.23834	0.267
1.23834	1.234	1.23836	0.268
1.23837	1.26	1.23838	0.268
1.23839	1.261	1.23841	0.269
1.23841	1.26	1.23843	0.27
1.23844	1.276	1.23845	0.271
1.23846	1.238	1.23848	0.271
1.23848	1.219	1.2385	0.271
1.23851	1.221	1.23852	0.27
1.23853	1.214	1.23854	0.268
1.23855	1.214	1.23857	0.266
1.23857	1.235	1.23859	0.264
1.2386	1.24	1.23861	0.263
1.23862	1.25	1.23864	0.262
1.23864	1.263	1.23866	0.263
1.23867	1.237	1.23868	0.265
1.23869	1.231	1.23871	0.267
1.23871	1.241	1.23873	0.269
1.23874	1.227	1.23875	0.27
1.23876	1.225	1.23878	0.271
1.23878	1.235	1.2388	0.271
1.23881	1.227	1.23882	0.271
1.23883	1.243	1.23884	0.273
1.23885	1.282	1.23887	0.275
1.23887	1.286	1.23889	0.279
1.2389	1.271	1.23891	0.282
1.23892	1.247	1.23894	0.285
1.23894	1.201	1.23896	0.287
1.23897	1.202	1.23898	0.287
1.23899	1.231	1.23901	0.285
1.23901	1.243	1.23903	0.282
1.23904	1.25	1.23905	0.279
1.23906	1.259	1.23908	0.278
1.23908	1.227	1.2391	0.277
1.23911	1.216	1.23912	0.278
1.23913	1.228	1.23915	0.281
1.23915	1.221	1.23917	0.284
1.23917	1.211	1.23919	0.287
1.2392	1.206	1.23921	0.288
1.23922	1.194	1.23924	0.287
1.23924	1.213	1.23926	0.285
1.23927	1.251	1.23928	0.281
1.23929	1.254	1.23931	0.276
1.23931	1.252	1.23933	0.272
1.23934	1.24	1.23935	0.268
1.23936	1.219	1.23938	0.266
1.23938	1.212	1.2394	0.265
1.23941	1.232	1.23942	0.265
1.23943	1.229	1.23945	0.267
1.23945	1.254	1.23947	0.269
1.23947	1.245	1.23949	0.272
1.2395	1.212	1.23951	0.274
1.23952	1.201	1.23954	0.275
1.23954	1.234	1.23956	0.276
1.23957	1.229	1.23958	0.275
1.23959	1.243	1.23961	0.273
1.23961	1.257	1.23963	0.271
1.23964	1.238	1.23965	0.268
1.23966	1.213	1.23968	0.266
1.23968	1.212	1.2397	0.264
1.23971	1.201	1.23972	0.263
1.23973	1.216	1.23975	0.263
1.23975	1.245	1.23977	0.264
1.23977	1.251	1.23979	0.265
1.2398	1.259	1.23981	0.267
1.23982	1.265	1.23984	0.269
1.23984	1.241	1.23986	0.27
1.23987	1.25	1.23988	0.271
1.23989	1.274	1.23991	0.271
1.23991	1.262	1.23993	0.271
1.23994	1.246	1.23995	0.272
1.23996	1.256	1.23998	0.273
1.23998	1.23	1.24	0.274
1.24001	1.22	1.24002	0.275
1.24003	1.221	1.24005	0.276
1.24005	1.217	1.24007	0.276
1.24007	1.244	1.24009	0.274
1.2401	1.281	1.24012	0.272
1.24012	1.27	1.24014	0.269
1.24014	1.25	1.24016	0.266
1.24017	1.258	1.24018	0.265
1.24019	1.244	1.24021	0.266
1.24021	1.239	1.24023	0.269
1.24024	1.221	1.24025	0.273
1.24026	1.184	1.24028	0.279
1.24028	1.192	1.2403	0.284
1.24031	1.246	1.24032	0.289
1.24033	1.262	1.24035	0.293
1.24035	1.254	1.24037	0.295
1.24037	1.26	1.24039	0.296
1.2404	1.253	1.24042	0.294
1.24042	1.264	1.24044	0.292
1.24044	1.256	1.24046	0.289
1.24047	1.221	1.24049	0.285
1.24049	1.214	1.24051	0.282
1.24051	1.242	1.24053	0.28
1.24054	1.242	1.24055	0.278
1.24056	1.257	1.24058	0.277
1.24058	1.277	1.2406	0.277
1.24061	1.262	1.24062	0.277
1.24063	1.256	1.24065	0.277
1.24065	1.269	1.24067	0.277
1.24068	1.258	1.24069	0.277
1.2407	1.262	1.24072	0.276
1.24072	1.274	1.24074	0.276
1.24074	1.25	1.24076	0.277
1.24077	1.251	1.24079	0.278
1.24079	1.268	1.24081	0.279
1.24081	1.255	1.24083	0.28
1.24084	1.241	1.24085	0.281
1.24086	1.253	1.24088	0.281
1.24088	1.245	1.2409	0.281
1.24091	1.261	1.24092	0.28
1.24093	1.263	1.24095	0.279
1.24095	1.23	1.24097	0.278
1.24098	1.215	1.24099	0.278
1.241	1.248	1.24102	0.278
1.24102	1.234	1.24104	0.278
1.24104	1.229	1.24106	0.279
1.24107	1.248	1.24109	0.28
1.24109	1.264	1.24111	0.28
1.24111	1.26	1.24113	0.28
1.24114	1.255	1.24116	0.279
1.24116	1.243	1.24118	0.277
1.24118	1.273	1.2412	0.276
1.24121	1.293	1.24122	0.274
1.24123	1.27	1.24125	0.274
1.24125	1.26	1.24127	0.273
1.24128	1.275	1.24129	0.274
1.2413	1.249	1.24132	0.276
1.24132	1.239	1.24134	0.278
1.24135	1.258	1.24136	0.28
1.24137	1.262	1.24139	0.282
1.24139	1.264	1.24141	0.284
1.24141	1.26	1.24143	0.287
1.24144	1.228	1.24146	0.289
1.24146	1.221	1.24148	0.291
1.24148	1.246	1.2415	0.292
1.24151	1.254	1.24153	0.293
1.24153	1.252	1.24155	0.293
1.24155	1.239	1.24157	0.293
1.24158	1.21	1.24159	0.291
1.2416	1.233	1.24162	0.288
1.24162	1.268	1.24164	0.285
1.24165	1.279	1.24166	0.281
1.24167	1.291	1.24169	0.278
1.24169	1.306	1.24171	0.274
1.24171	1.263	1.24173	0.272
1.24174	1.24	1.24176	0.271
1.24176	1.236	1.24178	0.272
1.24178	1.216	1.2418	0.273
1.24181	1.222	1.24183	0.274
1.24183	1.247	1.24185	0.275
1.24185	1.238	1.24187	0.276
1.24188	1.229	1.2419	0.276
1.2419	1.245	1.24192	0.275
1.24192	1.253	1.24194	0.275
1.24195	1.278	1.24196	0.275
1.24197	1.269	1.24199	0.276
1.24199	1.206	1.24201	0.277
1.24202	1.186	1.24203	0.279
1.24204	1.216	1.24206	0.281
1.24206	1.225	1.24208	0.282
1.24208	1.233	1.2421	0.281
1.24211	1.251	1.24213	0.28
1.24213	1.238	1.24215	0.277
1.24215	1.253	1.24217	0.274
1.24218	1.271	1.2422	0.271
1.2422	1.258	1.24222	0.27
1.24222	1.259	1.24224	0.27
1.24225	1.282	1.24227	0.272
1.24227	1.265	1.24229	0.276
1.24229	1.254	1.24231	0.279
1.24232	1.266	1.24233	0.282
1.24234	1.262	1.24236	0.284
1.24236	1.259	1.24238	0.285
1.24238	1.256	1.2424	0.285
1.24241	1.239	1.24243	0.283
1.24243	1.259	1.24245	0.282
1.24245	1.3	1.24247	0.28
1.24248	1.285	1.2425	0.279
1.2425	1.271	1.24252	0.277
1.24252	1.263	1.24254	0.277
1.24255	1.251	1.24257	0.277
1.24257	1.252	1.24259	0.277
1.24259	1.276	1.24261	0.279
1.24262	1.275	1.24264	0.28
1.24264	1.28	1.24266	0.281
1.24266	1.286	1.24268	0.281
1.24269	1.269	1.2427	0.28
1.24271	1.293	1.24273	0.277
1.24273	1.308	1.24275	0.274
1.24275	1.263	1.24277	0.271
1.24278	1.222	1.2428	0.269
1.2428	1.232	1.24282	0.269
1.24282	1.25	1.24284	0.271
1.24285	1.265	1.24287	0.274
1.24287	1.272	1.24289	0.278
1.24289	1.246	1.24291	0.281
1.24292	1.264	1.24294	0.281
1.24294	1.283	1.24296	0.28
1.24296	1.257	1.24298	0.278
1.24299	1.237	1.24301	0.274
1.24301	1.266	1.24303	0.271
1.24303	1.268	1.24305	0.27
1.24306	1.255	1.24307	0.269
1.24308	1.255	1.2431	0.27
1.2431	1.251	1.24312	0.272
1.24312	1.269	1.24314	0.275
1.24315	1.277	1.24317	0.278
1.24317	1.279	1.24319	0.28
1.24319	1.284	1.24321	0.282
1.24322	1.283	1.24324	0.283
1.24324	1.246	1.24326	0.284
1.24326	1.256	1.24328	0.283
1.24329	1.289	1.24331	0.282
1.24331	1.264	1.24333	0.28
1.24333	1.247	1.24335	0.278
1.24336	1.262	1.24338	0.275
1.24338	1.274	1.2434	0.274
1.2434	1.28	1.24342	0.273
1.24343	1.29	1.24345	0.274
1.24345	1.263	1.24347	0.277
1.24347	1.249	1.24349	0.28
1.24349	1.262	1.24351	0.283
1.24352	1.258	1.24354	0.285
1.24354	1.245	1.24356	0.286
1.24356	1.234	1.24358	0.286
1.24359	1.244	1.24361	0.285
1.24361	1.292	1.24363	0.282
1.24363	1.32	1.24365	0.28
1.24366	1.268	1.24368	0.277
1.24368	1.238	1.2437	0.276
1.2437	1.249	1.24372	0.275
1.24373	1.253	1.24375	0.275
1.24375	1.254	1.24377	0.277
1.24377	1.258	1.24379	0.279
1.2438	1.236	1.24382	0.28
1.24382	1.242	1.24384	0.282
1.24384	1.273	1.24386	0.283
1.24386	1.287	1.24388	0.284
1.24389	1.289	1.24391	0.284
1.24391	1.286	1.24393	0.284
1.24393	1.253	1.24395	0.284
1.24396	1.237	1.24398	0.284
1.24398	1.235	1.244	0.284
1.244	1.235	1.24402	0.283
1.24403	1.261	1.24405	0.281
1.24405	1.277	1.24407	0.28
1.24407	1.266	1.24409	0.278
1.2441	1.283	1.24412	0.276
1.24412	1.3	1.24414	0.276
1.24414	1.251	1.24416	0.277
1.24417	1.219	1.24419	0.279
1.24419	1.233	1.24421	0.282
1.24421	1.246	1.24423	0.285
1.24423	1.271	1.24426	0.289
1.24426	1.289	1.24428	0.292
1.24428	1.257	1.2443	0.295
1.2443	1.228	1.24432	0.296
1.24433	1.239	1.24435	0.296
1.24435	1.249	1.24437	0.295
1.24437	1.276	1.24439	0.293
1.2444	1.293	1.24442	0.291
1.24442	1.268	1.24444	0.289
1.24444	1.257	1.24446	0.287
1.24447	1.268	1.24449	0.287
1.24449	1.265	1.24451	0.288
1.24451	1.276	1.24453	0.29
1.24454	1.291	1.24456	0.292
1.24456	1.256	1.24458	0.294
1.24458	1.241	1.2446	0.295
1.2446	1.256	1.24463	0.295
1.24463	1.254	1.24465	0.294
1.24465	1.254	1.24467	0.292
1.24467	1.27	1.24469	0.289
1.2447	1.257	1.24472	0.287
1.24472	1.253	1.24474	0.285
1.24474	1.272	1.24476	0.284
1.24477	1.28	1.24479	0.284
1.24479	1.286	1.24481	0.284
1.24481	1.295	1.24483	0.286
1.24484	1.267	1.24486	0.287
1.24486	1.253	1.24488	0.289
1.24488	1.249	1.2449	0.29
1.24491	1.242	1.24493	0.291
1.24493	1.251	1.24495	0.291
1.24495	1.282	1.24497	0.29
1.24497	1.289	1.245	0.288
1.245	1.299	1.24502	0.285
1.24502	1.303	1.24504	0.282
1.24504	1.283	1.24507	0.277
1.24507	1.263	1.24509	0.273
1.24509	1.249	1.24511	0.27
1.24511	1.228	1.24513	0.267
1.24514	1.254	1.24516	0.266
1.24516	1.28	1.24518	0.267
1.24518	1.25	1.2452	0.269
1.24521	1.236	1.24523	0.272
1.24523	1.255	1.24525	0.275
1.24525	1.271	1.24527	0.278
1.24528	1.284	1.2453	0.28
1.2453	1.289	1.24532	0.282
1.24532	1.252	1.24534	0.283
1.24535	1.249	1.24537	0.283
1.24537	1.274	1.24539	0.283
1.24539	1.277	1.24541	0.282
1.24541	1.277	1.24544	0.282
1.24544	1.273	1.24546	0.282
1.24546	1.265	1.24548	0.283
1.24548	1.285	1.24551	0.284
1.24551	1.309	1.24553	0.285
1.24553	1.276	1.24555	0.286
1.24555	1.265	1.24557	0.286
1.24558	1.269	1.2456	0.286
1.2456	1.259	1.24562	0.285
1.24562	1.284	1.24564	0.284
1.24565	1.319	1.24567	0.283
1.24567	1.289	1.24569	0.281
1.24569	1.257	1.24571	0.281
1.24572	1.275	1.24574	0.282
1.24574	1.275	1.24576	0.283
1.24576	1.272	1.24578	0.284
1.24578	1.252	1.24581	0.286
1.24581	1.222	1.24583	0.286
[truncated: 21,740 more rows]

## Sheet: Figure 3d & 3g
		Figure 3d
		Wavelength	450 nm			570 nm
		mAb concentration	1ug/mL	0.5ug/mL	0.1ug/mL	1ug/mL	0.5ug/mL	0.1ug/mL		mAb concentration	1ug/mL	0.5ug/mL	0.1ug/mL
		TNFmAb-CHP	0.901	0.658	0.416	0.051	0.053	0.048		TNFmAb-CHP	0.85	0.605	0.368
			0.959	0.692	0.449	0.052	0.053	0.049		TNFmAb-CHP	0.907	0.639	0.4
			1.032	0.702	0.385	0.048	0.049	0.048		TNFmAb-CHP	0.984	0.653	0.337
		TNFmAb	0.936	0.708	0.362	0.049	0.05	0.048		TNFmAb	0.887	0.658	0.314
			0.878	0.612	0.396	0.049	0.049	0.047		TNFmAb	0.829	0.563	0.349
			0.849	0.576	0.376	0.048	0.047	0.046		TNFmAb	0.801	0.529	0.33
		Figure 3g
		model	CAIA	CAIA	CAIA	CAIA	CAIA	CAIA	NC	NC	NC
		group	TNFmAb	TNFmAb	TNFmAb	TNFmAb-CHP	TNFmAb-CHP	TNFmAb-CHP	TNFmAb-CHP	TNFmAb-CHP	TNFmAb-CHP
		mouse ID	326	327	328	329	330	331	332	333	334
		hours post injection
		0	1.02	1.14	1.1	1.12	1.16	0.959	1.11	0.902	0.905
		0.5	1.02	1	1.06	1.4	1.52	1.48	1	1.02	0.997
		1	1.33	1.16	1.38	1.94	1.36	1.66	0.999	0.988	1.15
		2	1.08	0.986	1.2	1.84	1.27	1.7	1.12	1.11	1.05
		3	1.52	1.33	1.19	1.86	1.64	2.05	0.864	1.38	1.45
		6	1.64	1.39	1.31	2.42	1.78	1.91	1.03	1.05	1.17
		12	1.53	1.69	1.76	2.3	2.23	2.48	0.936	0.986	1.18
		24	1.32	1.28	1.69	2.29	1.82	2.18	1.03	0.952	1.16
		48	1.21	1.06	1.38	2.07	1.67	2.18	1.015	0.925	0.98
		72	1.1	1.22	1.19	2.05	1.74	1.98	1	0.915	0.972

## Sheet: Figure 4
Figures 4b 4c 4e
Experiment date	Day	Group and mouse ID	PBS	PBS	PBS	PBS	PBS	PBS	PBS	PBS	PBS	PBS	PBS	PBS		TNFmAb	TNFmAb	TNFmAb	TNFmAb	TNFmAb	TNFmAb	TNFmAb	TNFmAb	TNFmAb	TNFmAb	TNFmAb	TNFmAb		TNFmAb-CHP	TNFmAb-CHP	TNFmAb-CHP	TNFmAb-CHP	TNFmAb-CHP	TNFmAb-CHP	TNFmAb-CHP	TNFmAb-CHP	TNFmAb-CHP	TNFmAb-CHP	TNFmAb-CHP	TNFmAb-CHP
			83	83	84	84	85	85	86	86	87	87	95	95		74	74	76	76	88	88	91	91	92	92	93	93		73	73	79	79	82	82	96	96	98	98	99	99
			left	right	left	right	left	right	left	right	left	right	left	right		left	right	left	right	left	right	left	right	left	right	left	right		left	right	left	right	left	right	left	right	left	right	left	right
20230710	-3	Ankle thickness (mm)	2.1	2.1	2.1	2.1	2.1	2.1	2.1	2.1	2.1	2.1	2.1	2.1		2.1	2.1	2.1	2.1	2.1	2.1	2.1	2.1	2.1	2.1	2.1	2.1		2.1	2.1	2.1	2.1	2.1	2.1	2.1	2.1	2.1	2.1	2.1	2.1
20230710	-3	Increase in Ankle thickness (mm)	0	0	0	0	0	0	0	0	0	0	0	0		0	0	0	0	0	0	0	0	0	0	0	0		0	0	0	0	0	0	0	0	0	0	0	0
20230710	-3	Arthritis scores	0	0	0	0	0	0	0	0	0	0	0	0		0	0	0	0	0	0	0	0	0	0	0	0		0	0	0	0	0	0	0	0	0	0	0	0
20230710	-3	Arthritis scores of hindpaws	0		0		0		0		0		0			0		0		0		0		0		0			0	0	0	0	0	0	0	0	0	0	0	0
20230711	-2	Ankle thickness (mm)	2.1	2.1	2.1	2.1	2.1	2.1	2.1	2.1	2.1	2.1	2.1	2.1		2.1	2.1	2.1	2.1	2.1	2.1	2.1	2.1	2.1	2.1	2.1	2.1		2.1	2.1	2.1	2.1	2.1	2.1	2.1	2.1	2.1	2.1	2.1	2.1
20230711	-2	Increase in Ankle thickness (mm)	0	0	0	0	0	0	0	0	0	0	0	0		0	0	0	0	0	0	0	0	0	0	0	0		0	0	0	0	0	0	0	0	0	0	0	0
20230711	-2	Arthritis scores	0	0	0	0	0	0	0	0	0	0	0	0		0	0	0	0	0	0	0	0	0	0	0	0		0	0	0	0	0	0	0	0	0	0	0	0
20230711	-2	Arthritis scores of hindpaws	0		0		0		0		0		0			0		0		0		0		0		0			0	0	0	0	0	0	0	0	0	0	0	0
20230712	-1	Ankle thickness (mm)	2.1	2.1	2.1	2.1	2.1	2.1	2.1	2.1	2.1	2.1	2.1	2.1		2.1	2.1	2.1	2.1	2.1	2.1	2.1	2.1	2.1	2.1	2.1	2.1		2.1	2.1	2.1	2.1	2.1	2.1	2.1	2.1	2.1	2.1	2.1	2.1
20230712	-1	Increase in Ankle thickness (mm)	0	0	0	0	0	0	0	0	0	0	0	0		0	0	0	0	0	0	0	0	0	0	0	0		0	0	0	0	0	0	0	0	0	0	0	0
20230712	-1	Arthritis scores	0	0	0	0	0	0	0	0	0	0	0	0		0	0	0	0	0	0	0	0	0	0	0	0		0	0	0	0	0	0	0	0	0	0	0	0
20230712	-1	Arthritis scores of hindpaws	0		0		0		0		0		0			0		0		0		0		0		0			0	0	0	0	0	0	0	0	0	0	0	0
20230713	0	Ankle thickness (mm)	2.1	2.1	2.1	2.1	2.1	2.1	2.1	2.1	2.1	2.1	2.1	2.1		2.1	2.1	2.1	2.1	2.1	2.1	2.1	2.1	2.1	2.1	2.1	2.1		2.1	2.1	2.1	2.1	2.1	2.1	2.1	2.1	2.1	2.1	2.1	2.1
20230713	0	Increase in Ankle thickness (mm)	0	0	0	0	0	0	0	0	0	0	0	0		0	0	0	0	0	0	0	0	0	0	0	0		0	0	0	0	0	0	0	0	0	0	0	0
20230713	0	Arthritis scores	0	0	0	0	0	0	0	0	0	0	0	0		0	0	0	0	0	0	0	0	0	0	0	0		0	0	0	0	0	0	0	0	0	0	0	0
20230713	0	Arthritis scores of hindpaws	0		0		0		0		0		0			0		0		0		0		0		0			0	0	0	0	0	0	0	0	0	0	0	0
20230714	1	Ankle thickness (mm)	2.66	2.1	2.1	2.1	2.1	2.1	2.1	2.1	2.53	2.1	2.1	2.1		2.1	2.1	2.1	2.1	2.1	2.1	2.1	2.41	2.1	2.1	2.1	2.1		2.1	2.1	2.1	2.1	2.1	2.1	2.1	2.1	2.1	2.1	2.1	2.1
20230714	1	Increase in Ankle thickness (mm)	0.56	0	0	0	0	0	0	0	0.43	0	0	0		0	0	0	0	0	0	0	0.31	0	0	0	0		0	0	0	0	0	0	0	0	0	0	0	0
20230714	1	Arthritis scores	1	0	0	0	0	0	0	0	1	0	0	0		0	0	0	0	0	0	0	1	0	0	0	0		0	0	0	0	0	0	0	0	0	0	0	0
20230714	1	Arthritis scores of hindpaws	1		0		0		0		1		0			0		0		0		1		0		0			0		0		0		0		0		0
20230715	2	Ankle thickness (mm)	3	2.7	2.1	2.62	2.78	2.1	2.64	2.18	2.6	2.15	2.2	2.12		2.7	2.15	2.44	2.43	2.64	2.55	2.14	2.58	2.66	2.5	2.18	2.18		2.1	2.1	2.1	2.55	2.1	2.12	2.28	2.2	2.15	2.13	2.14	2.15
20230715	2	Increase in Ankle thickness (mm)	0.9	0.6	0	0.52	0.68	0	0.54	0.08	0.5	0.05	0.1	0.02		0.6	0.05	0.34	0.33	0.54	0.45	0.04	0.48	0.56	0.4	0.08	0.08		0	0	0	0.45	0	0.02	0.18	0.1	0.05	0.03	0.04	0.05
20230715	2	Arthritis scores	2	1	0	1	1	0	1	0	1	0	0	0		1	0	1	1	1	1	0	1	1	1	0	0		0	0	0	1	0	0	0	0	0	0	0	0
20230715	2	Arthritis scores of hindpaws	3		1		1		1		1		0			1		2		2		1		2		0			0		1		0		0		0		0
20230716	3	Ankle thickness (mm)	3.27	3	2.75	3.05	3.02	3	2.96	3	3.25	3	2.8	2.7		2.68	2.56	2.66	2.5	2.7	2.55	2.5	2.65	2.65	2.95	2.7	2.16		2.1	2.1	2.1	2.7	2.13	2.18	2.62	2.49	2.44	2.2	2.5	2.45
20230716	3	Increase in Ankle thickness (mm)	1.17	0.9	0.65	0.95	0.92	0.9	0.86	0.9	1.15	0.9	0.7	0.6		0.58	0.46	0.56	0.4	0.6	0.45	0.4	0.55	0.55	0.85	0.6	0.06		0	0	0	0.6	0.03	0.08	0.52	0.39	0.34	0.1	0.4	0.35
20230716	3	Arthritis scores	3	2	1	2	2	2	2	2	3	2	1	1		1	1	1	1	1	1	1	1	1	2	1	0		0	0	0	1	0	0	1	1	1	0	1	1
20230716	3	Arthritis scores of hindpaws	5		3		4		4		5		2			2		2		2		2		3		1			0		1		0		2		1		2
20230717	4	Ankle thickness (mm)	3.46	3.45	3.12	3.4	3.36	3.48	3.36	3.5	3.75	3.5	3.25	3		2.68	2.7	2.7	2.68	3.06	2.65	2.58	2.62	2.76	2.98	2.65	2.7		2.15	2.15	2.1	2.56	2.65	2.5	2.7	2.5	2.6	2.18	2.66	2.56
20230717	4	Increase in Ankle thickness (mm)	1.36	1.35	1.02	1.3	1.26	1.38	1.26	1.4	1.65	1.4	1.15	0.9		0.58	0.6	0.6	0.58	0.96	0.55	0.48	0.52	0.66	0.88	0.55	0.6		0.05	0.05	0	0.46	0.55	0.4	0.6	0.4	0.5	0.08	0.56	0.46
20230717	4	Arthritis scores	3	3	2	3	3	3	3	3	4	3	3	2		1	1	1	1	2	1	1	1	1	2	1	1		0	0	0	1	1	1	1	1	1	0	1	1
20230717	4	Arthritis scores of hindpaws	6		5		6		6		7		5			2		2		3		2		3		2			0		1		2		2		1		2
20230718	5	Ankle thickness (mm)	3.78	3.8	3.5	3.77	3.42	3.78	3.4	3.8	3.8	3.82	3.37	3.15		2.74	3.05	2.7	2.75	3.1	2.72	2.7	2.8	3	3.02	2.75	2.78		2.18	2.5	2.18	2.45	2.6	2.4	2.73	2.5	2.56	2.15	2.65	2.6
20230718	5	Increase in Ankle thickness (mm)	1.68	1.7	1.4	1.67	1.32	1.68	1.3	1.7	1.7	1.72	1.27	1.05		0.64	0.95	0.6	0.65	1	0.62	0.6	0.7	0.9	0.92	0.65	0.68		0.08	0.4	0.08	0.35	0.5	0.3	0.63	0.4	0.46	0.05	0.55	0.5
20230718	5	Arthritis scores	4	4	3	4	3	4	3	4	4	4	3	2		1	2	1	1	2	1	1	1	2	2	1	1		0	1	0	1	1	1	1	1	1	0	1	1
20230718	5	Arthritis scores of hindpaws	8		7		7		7		8		5			3		2		3		2		4		2			1		1		2		2		1		2
20230719	6	Ankle thickness (mm)	3.85	3.95	3.8	4	3.57	3.8	3.44	4	3.9	4	3.48	3.6		2.84	3.18	3.03	2.8	3.3	2.85	2.78	3.06	3.05	3.12	2.7	3.18		2.65	2.7	2.15	2.23	2.6	2.36	2.94	2.5	2.5	2.15	2.67	2.5
20230719	6	Increase in Ankle thickness (mm)	1.75	1.85	1.7	1.9	1.47	1.7	1.34	1.9	1.8	1.9	1.38	1.5		0.74	1.08	0.93	0.7	1.2	0.75	0.68	0.96	0.95	1.02	0.6	1.08		0.55	0.6	0.05	0.13	0.5	0.26	0.84	0.4	0.4	0.05	0.57	0.4
20230719	6	Arthritis scores	4	4	4	4	3	4	3	4	4	4	3	3		1	2	2	1	3	1	1	2	2	2	1	2		1	1	0	0	1	1	2	1	1	0	1	1
20230719	6	Arthritis scores of hindpaws	8		8		7		7		8		6			3		3		4		3		4		3			2		0		2		3		1		2
20230720	7	Ankle thickness (mm)	3.98	4.15	3.86	4.1	3.66	3.8	3.5	4.12	4.1	4.2	3.54	3.92		3.17	3.56	3.05	3.14	3.1	3.12	2.7	3.15	3.14	3.24	2.75	3.6		2.8	3.06	2.2	2.15	2.6	2.18	2.95	2.58	2.48	2.1	2.62	2.5
20230720	7	Increase in Ankle thickness (mm)	1.88	2.05	1.76	2	1.56	1.7	1.4	2.02	2	2.1	1.44	1.82		1.07	1.46	0.95	1.04	1	1.02	0.6	1.05	1.04	1.14	0.65	1.5		0.7	0.96	0.1	0.05	0.5	0.08	0.85	0.48	0.38	0	0.52	0.4
20230720	7	Arthritis scores	4	4	4	4	3	4	3	4	4	4	3	4		2	3	2	2	2	2	1	2	2	2	1	3		1	2	0	0	1	0	2	1	1	0	1	1
20230720	7	Arthritis scores of hindpaws	8		8		7		7		8		7			5		4		4		3		4		4			3		0		1		3		1		2
20230720	7	Total Radiant Efficiency of hind paw	421100000	425100000	386200000	418500000	333900000	347700000	297800000	471100000	471500000	540200000	314200000	386400000		281500000	335500000	243000000	290400000	260100000	258700000	206300000	289400000	277400000	298400000	227700000	350900000		261100000	287400000	191100000	198600000	225000000	192400000	236000000	186800000	190200000	175100000	246500000	235400000
Figure 4g
Experiment date	Day	Group and mouse ID	NC	NC	NC	NC	NC	NC		PBS	PBS	PBS	PBS	PBS	PBS	PBS	PBS	PBS	PBS	PBS	PBS		TNFmAb	TNFmAb	TNFmAb	TNFmAb	TNFmAb	TNFmAb	TNFmAb	TNFmAb	TNFmAb	TNFmAb	TNFmAb	TNFmAb		TNFmAb-CHP	TNFmAb-CHP	TNFmAb-CHP	TNFmAb-CHP	TNFmAb-CHP	TNFmAb-CHP	TNFmAb-CHP	TNFmAb-CHP	TNFmAb-CHP	TNFmAb-CHP	TNFmAb-CHP	TNFmAb-CHP
			68	68	69	69	70	70		83	83	84	84	85	85	86	86	87	87	95	95		74	74	76	76	88	88	91	91	92	92	93	93		73	73	79	79	82	82	96	96	98	98	99	99
20230720	7		left	right	left	right	left	right		left	right	left	right	left	right	left	right	left	right	left	right		left	right	left	right	left	right	left	right	left	right	left	right		left	right	left	right	left	right	left	right	left	right	left	right
20230720	7	Histological score	0	0	0	0	0	0		4	4	4	4	4	4	4	4	4	4	4	4		2	2	3	3	3	2	1	3	2	2	1	2		1	2	1	1	1	1	3	1	1	0	1	0
20230720	7	Combined histological scores	0		0		0			8		8		8		8		8		8			4		6		5		4		4		3			3		2		2		4		1		1

## Sheet: Figure 6
Figure 6c
Hour post-injection	Cy7-TNFmAb				Cy7-TNFmAb-CHP
0.2	36.921	39.051	48.2523	37.5402	33.4465	38.383	41.1167	41.4218
2	29.7507	35.695	30.147	33.1006	27.9852	29.3337	33.8614	33.9224
4	26.6485	29.7569	30.0789	23.7136	29.5412	22.0113	27.613	21.8526
8	25.534	23.7136	23.955	20.6547	20.4919	22.5239	24.684	21.2119
24	17.2058	20.6238	17.4597	18.3637	13.1572	16.6354	17.2761	13.2854
48	11.534	10.8776	13.6455	14.017	10.8629	7.37253	12.5959	9.9964
72	9.17486	8.56805	11.4473	10.5928	8.66616	7.44575	6.75012	9.00787
96	9.19344	9.53399	9.18105	9.94266	7.42134	7.50067	8.09867	8.59904
Figure 6d
	Cy7-TNFmAb				Cy7-TNFmAb-CHP
AUC0.2-96h	1383	1430	1500	1459	1204	1167	1346	1212
Figure 6f
	TNFmAb			TNFmAb-CHP
heart	1600000	10100000	6000000	10900000	8800000	15900000
liver	27200000	77800000	63000000	51200000	21400000	62200000
spleen	3200000	11100000	6600000	12400000	3700000	11700000
lung	2600000	12500000	6300000	10600000	20500000	18200000
kidney	3600000	13900000	7500000	15200000	8000000	19700000
stomach	-3400000	8300000	11400000	9100000	1500000	9300000
uters	0	9100000	6900000	7200000	6000000	7800000
intestine	5500000	19700000	10200000	15900000	8700000	18300000
bone	1300000	11600000	8700000	12600000	8000000	13500000
front paws	5700000	14800000	9800000	24800000	15200000	13300000
hind paws	7800000	34100000	17200000	43900000	39000000	60300000
blood	31500000	41600000	39800000	41800000	18200000	43600000

## Sheet: Sup Figure 2
Sup Figure 2b
	Mouse ID	paw	0h (pre)	2h	6h	12h	24h
NC	101	left	52380000	216200000	88390000	76990000	65370000
	101	right	56560000	233900000	92020000	74720000	65410000
	102	left	57350000	167900000	92130000	71360000	61560000
	102	right	61660000	166700000	93280000	70340000	68800000
	103	left	50070000	201900000	87100000	71220000	58370000
	103	right	55120000	201200000	87470000	73040000	68480000
CAIA	104	left	65130000	353000000	107700000	81950000	81990000
	104	right	65670000	412000000	115500000	91080000	87960000
	105	left	53860000	408900000	112500000	86080000	75580000
	105	right	62640000	523700000	128600000	98230000	80060000
	106	left	60970000	478300000	133400000	98540000	73090000
	106	right	67160000	582300000	131500000	100300000	79740000
Sup Figure 2c
	Mouse ID	paw	2h	6h	12h	24h
NC	101	left	4.12753	1.68748	1.46984	1.248
NC	101	right	4.13543	1.62694	1.32107	1.15647
NC	102	left	2.92764	1.60645	1.24429	1.07341
NC	102	right	2.70354	1.51281	1.14077	1.1158
NC	103	left	4.03235	1.73956	1.42241	1.16577
NC	103	right	3.65022	1.5869	1.32511	1.24238
CAIA	104	left	5.41993	1.65362	1.25825	1.25887
CAIA	104	right	6.27379	1.75879	1.38693	1.33942
CAIA	105	left	7.5919	2.08875	1.59822	1.40327
CAIA	105	right	8.36047	2.053	1.56817	1.2781
CAIA	106	left	7.84484	2.18796	1.6162	1.19879
CAIA	106	right	8.67034	1.95801	1.49345	1.18731
Sup Figure 2d
	Hour post-injection	CAIA			NC
	0.2	75.3186	114.511	110.17	88.8826	91.93	119.187
	2	9.80164	12.4673	13.322	10.8296	5.51354	11.7946
	4	4.65486	5.93233	7.11449	7.08804	3.90519	7.88375
	8	2.73942	3.23134	3.56954	5.47968	2.72009	2.48307
	12	1.15603	2.22904	2.05841	2.73702	2.38149	1.97517
	24	0.293619	0.708682	0.730204	0.637698	0.773138	0.739278

## Sheet: Sup Figure 3
model	grouping	Mouse ID	left / right foot	Total Radiant Efficiency [p/s] / [µW/cm²]
CAIA	Cy7-CHP	690	left	505700000
CAIA	Cy7-CHP	690	right	446000000
CAIA	Cy7-CHP	E077	left	656100000
CAIA	Cy7-CHP	E077	right	505000000
CAIA	Cy7-CHP	E074	left	722800000
CAIA	Cy7-CHP	E074	right	701600000
CAIA	Cy7-SCHP	691	left	180000000
CAIA	Cy7-SCHP	691	right	181900000
CAIA	Cy7-SCHP	694	left	205100000
CAIA	Cy7-SCHP	694	right	194600000
CAIA	Cy7-SCHP	E076	left	153500000
CAIA	Cy7-SCHP	E076	right	102300000
NC	Cy7-CHP	693	left	189100000
NC	Cy7-CHP	693	right	220800000
NC	Cy7-CHP	E049	left	227000000
NC	Cy7-CHP	E049	right	228700000
NC	Cy7-CHP	E078	left	227200000
NC	Cy7-CHP	E078	right	208300000

[truncated: 11 more sheets: Sup Figure 5, Sup Figure 11, Sup Figure 12, Sup Figure 13, Sup Figure 14, Sup Figure 15, Sup Figure 18, Sup Figures 21-22, Sup Figure 24, Sup Figure 25, Sup Figure 31]
